# Supplementary material for: Generation of human blastocyst-like structures from pluripotent stem cells
Source: Cell Discov. 2021 Sep 7;7:81. doi: 10.1038/s41421-021-00316-8 (PMC8421367; doi:10.1038/s41421-021-00316-8)
Supplement: Supplementary file 2 — Supplementary Table S1 [file 41421_2021_316_MOESM2_ESM.xlsx]

## Sheet: Table S1.1 Overlapped genes d6 
Table S1.1. Summary of GO Term Analysis of Overlapped Genes for Each Lineage Between EPS-blastoids on day 6 and Blastocysts on day 5-7 (Petropoulos et al), Related to Supplentary Fig 6
EPI_Petropoulos (820)	PE_Petropoulos (222)	TE_Petropoulos (439)	EPI_This study (308)	PE_This study (422)	TE_This study (668)	Overlapped_EPI (40)	Overlapped_PE (15)	Overlapped_TE (36)
PRDM14	LINC00261	PTGES	CRABP1	GSN	CGA	SOX2	P4HA1	KRT19
DPPA5	P4HA1	DAB2	PLP1	NEAT1	KRT18	UTF1	CADM1	GATA3
GDF3	COL4A1	TACSTD2	STMN2	TAGLN2	MT2A	MIAT	FN1	FOLR1
ESRG	HNF1B	SLC7A4	SOX21	KCNQ1OT1	S100P	DPPA4	FLRT3	KRT18
KLF17	FRZB	TMPRSS13	CALB1	MDK	RPL13A	LAPTM4B	PITX2	GATA2
IFITM1	PDGFRA	PPT1	ZIC2	CPE	PABPC1	POU5F1	COL18A1	KRT8
ARGFX	CADM1	LRP2	SFRP1	GNAS	NEURL1	FRAT2	GPC3	FHL2
MEG3	NID2	ABCG2	SOX2	ITM2C	ERVW-1	PBX1	ALCAM	STARD10
TDGF1	APOA1	ENPEP	DRAXIN	MFGE8	CYP11A1	IFI16	LBH	JUP
NODAL	RSPO3	KRT19	FGFBP3	TIMP1	GATA2	IFITM3	SERPINH1	MPZL1
UNC5B	CTSE	TGFBR3	TTYH1	FOXC1	EIF1	MAP1B	RHOBTB3	RAB11FIP1
SOX2	GATA4	CAST	RND2	TMEM263	KRT23	PARP1	ATP1B1	PERP
TDGF1P3	DPP4	GATA3	PDPN	CADM1	SP6	L1TD1	JUN	PKIB
CBFA2T2	FN1	EFNA1	FGFR1	ACTG1	CLIC3	MSH6	GSN	SLC7A8
MAN1C1	MYL4	FOLR1	FRAT2	CYR61	MT1H	RPRM	ACTC1	TFAP2A
DND1	COL4A2	PALLD	COTL1	AKAP9	HSP90AA1	CALB1		RAI14
LRP4	DENND2C	KRT18	FZD7	NRP2	KRT8	MEIS2		CLIC4
BCOR	IGF1	GM2A	CCND2	LIMA1	OAZ1	MAD2L2		PRSS8
DPPA2	DEPDC7	CLDN4	UTF1	MAGED1	PGF	TUBA1A		BASP1
SLC25A12	FLRT3	SLC7A2	TAGLN3	BMP4	MT1G	FXYD5		MYC
GUCA1A	BMP6	ADAM15	RPS2	BAMBI	GOLGA2	STMN1		TFRC
NANOG	CAMK2D	MYOF	USP44	COL3A1	DDB1	MDK		SLC7A5
SLC16A9	CELA3A	GATA2	BARX1	STOM	FTH1	RND2		PRR5
FBP1	CDH2	ADK	TOX3	COL2A1	PITX1	PLP1		COG3
FGF4	DUSP4	KRT8	NRCAM	RHOC	FTL	CDCA7L		CLIC3
CCDC80	CDH11	RAB25	IDH1	EMP3	ATG12	DPYSL2		EHD4
SUSD2	SP8	MYO6	ZEB2	ZFP36L2	TFRC	HMGA2		EZR
UTF1	PITX2	TMEM106C	POU3F2	MAGED2	EPAS1	FILIP1		SETD3
BTLA	FOXA2	TEAD1	PODXL	COL1A1	PAIP1	ZIC2		ADI1
ZSCAN10	BMP2	GAB2	TRIM2	IGFBP7	DNAJC3	IGFBP2		C1orf21
ETV4	SALL1	FHL2	PCDH18	S100A13	KARS	CECR2		KHDRBS3
MT1X	ADD3	TET2	KCNQ2	FKBP14	ZC3H11A	CECR5		IDI1
PIM2	APOA2	PPME1	TRIM71	CD99	SLU7	GNAI2		C9orf142
MAP4K1	OTX2	PWWP2B	RASL11B	DSG2	ATXN2L	G6PC3		PDCD4
ACE	RGS5	CLDN3	COL4A1	PALLD	CNOT3	MYCN		PTP4A1
LDLRAP1	SLCO2A1	GREB1L	MIAT	P4HA2	EIF3J	TMSB4X		GART
LIM2	CELA3B	TSPAN15	FZD3	TNFRSF12A	TOX4	GPX1
UPP1	ALDH1A1	LAD1	CECR2	FAM114A1	MIDN	SFRP1
WNT3	MTTP	MYLPF	NDUFA4L2	CDK6	TMUB1	ZFP36L1
CHST2	ITIH5	SH3KBP1	PTMA	PLOD1	MT1E	WDHD1
CXCL12	KCNJ16	ARHGAP18	GSPT2	SERTAD4	HPGD	GDF3
CDHR1	MARCKS	ODC1	CDK4	JUN	RNF10	RBM8A
NRBP2	SERPINE2	CTTNBP2	FAM175A	GUCY1A3	DLGAP4	TEAD2
TNFRSF8	COL18A1	CD55	LITAF	ZNF503	SURF4	DACT1
ETV1	SYT13	RHOU	HELLS	SERPINH1	VPS4B	PPAP2C
CPT1A	CACHD1	TACC1	TUBA1A	FREM2	AKAP8	AP1S1
AARS2	VIL1	SH2D4A	CCND1	SPTBN1	TRAPPC4	COL6A1
PBX3	GCNT3	LAMP2	METRN	ORAI2	GDE1	ID1
FOXD3-AS1	TNIP3	WWC1	C20orf27	PCOLCE	EMC8	TOR3A
NGEF	HNF4A	CCKBR	RPSA	SPARC	SDC1	SEC61G
VASH2	CPN1	ODAM	MAD2L2	PPP2R2B	UPP1	C19orf60
RASD1	HABP2	ZNF385A	RBPMS	HEY1	KIF2A	FGF8
APOBEC3D	GCKR	STARD10	ITGA6	ARL2BP	PTPN12	PBX1
ATP8B2	AMBN	JUP	DPPA4	ITGAV	LYN	PARP1
LINC01108	RNASE1	SOAT1	NES	COL18A1	ANXA1	ETV1
SERINC5	DYNLT3	MGST3	CCDC160	SOX15	GOLGA5	NUDT15
FAM124A	PTK2B	ACKR2	RPL28	MAFG	NIPA2	GRB7
SHPK	TMEM88	MPZL1	PBX1	S100A16	TSSC4	PINK1
CFLAR	GPC3	RASSF2	NPM1	KLF6	RPS20	CGNL1
USP28	GATA6	RAB11FIP1	RPS23	S100A10	RAB6A	ZIC2
APOBEC3C	FAM198B	CHD7	FILIP1	TTC3	RBM38	VASH2
IGSF1	FGG	RAB11FIP4	CMTM7	RPS14	UBE2A	POGK
CAPG	KIT	GYS1	TCF7L2	KDELR1	HSF1	TSC22D1
VSNL1	AP1S2	PERP	PARP1	TPM1	CCNK	CCL26
UBTD1	MGST2	AKTIP	RNF130	CKAP4	YTHDC1	GPR176
CAMKV	ZCCHC24	ITGB4	RPRM	POLR2J3	ARIH2	SLC39A10
DOCK6	ALCAM	BAIAP2L1	IGDCC3	RRBP1	TBRG4	ALDH3A2
GK	LBH	SLC38A1	COL4A2	TMSB10	RNH1	REST
SERPINB6	SERPINH1	TPM4	FXYD5	MYADM	SGTA	MCL1
ANKRD45	LGALS2	CEBPA	DTD1	RAB13	FAM210A	OAZ2
ZYG11A	TMEM92	DLX3	TMEM64	RCN3	NFE2L2	ARHGEF10
RRAD	TM6SF2	PKIB	RPL12	YIPF5	CLPX	ARFGEF1
MIAT	RHOBTB3	TCF7L2	HMGA2	HAS2	GSK3B	GABRB3
DPPA4	CAPN13	CDH1	MYCN	MEIS2	NCKAP1	PLEKHA5
GGT1	ROR2	DPF3	LTA4H	ZYX	PTGES3	LRIG1
ABHD12B	GLYCTK	SH3BGRL2	GSTP1	TAGLN	SUPT5H	ZFP36L1
ZIC3	PCBP4	UBE2J1	MCM3	CREG1	ASAP1	CECR5
LAPTM4B	ATP1B1	DOCK9	G6PC3	MYL9	RPS11	EMP3
PRUNE2	KLF9	ATP6V1C2	IFITM3	TMED3	SIKE1
IL23A	SPATS2L	ECHS1	TMEM97	B2M	GNAI3
VENTX	KCNJ13	BAIAP2	DPYSL2	GOLGA3	UBFD1
ST6GALNAC3	CA4	SMAGP	RPLP1	GOLIM4	DDX27
CASP8	GATA6-AS1	ZFHX3	BOLA3	OST4	MRPL4
CREBL2	SBSPON	TMTC3	PAFAH1B3	RRAS	RIT1
HEY2	SOX17	UCA1	RNASEH2A	YIPF2	AKIRIN2
POU5F1	AMOTL1	GRHL1	EEF1A1	RHOB	NAPA
FRAT2	TRIM2	ADAM9	LGR4	HAPLN1	ATF1
CR1L	NID1	AGPAT5	IFI16	ZFP36	C21orf59
MYCL	LOC101929344	RAB31	RFC2	TMED9	CCDC174
PBX1	ROBO1	SLC7A8	SPSB4	GOLGB1	ASAH1
TMEM159	TMEM123	CERS5	NNAT	MZT2B	TBX3
CAPN5	PROS1	REEP1	SNRPN	TMEM9	DNAJB1
CBR3	PRCP	TFAP2A	UNG	CUX1	FABP5
ATG3	PIK3R1	LIMA1	RAC3	FKBP10	GALK1
REST	LOC400043	TFAP2C	MAP1B	LBH	C9orf78
IFI16	LEPRE1	ARHGAP10	MSH6	FN1	FAM45A
CD9	EDEM1	NUAK2	IGFBP2	LRP1	JARID2
OXT	LRRC16A	WLS	NME4	PMEPA1	CTBP2
CD200	KIFAP3	DBNDD2	CENPV	NPC2	PSMC6
CNR2	GPR161	HEG1	PPA1	ALCAM	RIOK1
BRWD3	FST	DSG2	LRP2	CXXC5	IER3
TGFB3	NOG	CA12	PRDX3	BCAM	SLAIN2
RNASET2	ID2	SFXN1	PRKDC	FOS	SCNM1
SCGB3A2	PGM1	SFXN4	SDHC	CAPN2	CHP1
PYGB	CCAT1	SLC16A1	PPAT	OS9	NANS
IFITM3	GNA13	RAI14	DUT	MALAT1	GRPEL1
MAP1B	HMGCR	CCDC125	CDCA7L	FJX1	SH3GLB1
MEG9	PDPN	CLIC4	LDHB	KDELR3	ZMYND8
TBCD	ANKRD1	TBL1X	ARRDC4	XIST	SYF2
MT1G	ABHD6	COBLL1	TYMS	PLD3	ZBTB8OS
SLC6A6	PHLDB2	SKP2	CFDP1	OPTN	SAP30BP
INSR	VWA5A	MOB3B	MRPL12	ETS2	MDM2
KLK13	SMAD9	ATP6V1B1	HMGA1	AXL	FBXO11
SLC47A1	CALCR	EMP2	CECR5	MSX1	DAZAP2
PARP1	MAP2K6	PRSS8	GINS2	SERTAD4-AS1	ABCF1
TBC1D23	PAPSS1	ATP6V0A4	PHF6	CALU	KDM3A
CDA	FRMD6	SLC28A3	SC5D	SDC4	DPY30
SLC16A10	CNIH3	S100A6	DNPH1	SH3BGRL3	HECTD1
TSPAN18	CERS6	FABP3	FKBP3	RPL10	IDI1
ETV5	POMC	SLC34A2	SLC16A1	RHOBTB3	HSD17B4
SCRN1	CMBL	BASP1	UQCC2	BOD1L1	PLEC
PLCD1	LOC101929767	HIP1	CDT1	MXD4	CAMLG
STAT3	HS3ST1	FRMD4B	TRAP1	RBP1	AGFG1
MRC2	ST3GAL1	GRHL2	EBPL	FSTL1	CKB
GDPD2	ACSL1	OLFML1	WDHD1	LPGAT1	AHSA1
RGS10	PARD6B	ALPP	TMSB15A	P4HA1	ESYT2
ASRGL1	KLB	C4BPB	MGST1	FLRT2	RBBP6
PTPRD	FERMT2	DNAJC6	NDUFB9	F2RL1	HMG20B
HHLA1	MANEA	JDP2	NIPSNAP1	FARP1	TOLLIP
MT2A	TFCP2L1	PDGFA	PCDH8	ITGB1	GATAD2A
KHDC3L	SDF4	CLDN10	DCTPP1	CUTA	MKRN1
CCPG1	B4GALT4	GYLTL1B	PSIP1	MAGT1	DAZAP1
C9orf135	PAG1	TMPRSS2	FBXO17	CNN2	WIPI2
L1TD1	TLE2	ANKRD6	HNRNPA1	GAPDH	AARS
PMAIP1	IFITM2	MYC	PSPH	TMCO1	NUPR1
PCSK5	CDC34	PIP5K1B	DYNLL2	CMTM3	CDK2AP2
ACOT11	TMEM171	LRRFIP1	ADSL	PRDM1	EIF2S2
GPR176	LIPG	SLC12A3	KIAA0101	LOXL1	MYC
BCL3	C20orf24	GPRC5A	RPL7A	ANKRD12	TIMM44
MSH6	GOLM1	TCF7L1	CCNG1	ARL1	YKT6
RUNX1T1	ERF	CITED4	ARL2	MMP2	MEX3D
POU5F1P3	UGDH	HSPB11	MYH10	EGR1	UBC
OTUD1	SRGAP1	OSBPL6	ACAT2	ELK3	CTNNA1
MTCL1	JUN	ARHGAP23	DHFR	DLX5	SELK
LINC-ROR	GALNT7	NIM1K	FADS1	PTRF	RAB2A
RPRM	GPX2	S100A16	NGFRAP1	ARMCX3	SLC30A1
USP13	ASPH	PLAC8	NKTR	ARF5	MCUR1
REC8	MMD	PDLIM1	KDM1A	ANXA3	UBQLN1
INPP5D	GADD45GIP1	FAM101B	EID1	CREB3	PDLIM2
GBX2	RNF115	TMEM171	SNRPF	CAST	DNAJB9
PKD1L1	GLTSCR2	TAGLN2	RPS3	OSTC	DNM2
ITGAM	LINC01356	CYP26A1	VCAN	PJA2	GART
TPTE2P6	ID3	CD24	TUBB	ARL6IP5	BRMS1
APOBEC3F	DAB2IP	ATP8B1	RPL3	GPC6	MLLT10
FAM214B	CLTB	TFRC	CXADR	SLC39A7	TNPO1
C2CD4C	RAB37	SLC19A3	CBX5	CD151	CPSF4
CGNL1	ATP7A	SH3GL3	CENPH	LOXL2	YPEL5
RGCC	LEPREL1	WNT7A	CSRP2	EDNRB	CMC2
CALB1	MIIP	VAMP8	GCSH	RAB34	BLVRB
LRIG1	IL6ST	SLC7A5	PPP1CC	AHNAK	SEC61A1
BEND4	MBOAT2	FASN	FDFT1	COL1A2	CIAO1
FGF8	PHACTR2	MYCT1	ZFP36L1	COL6A2	ATMIN
CACNA2D2	CRYZ	ACTN1	RPL11	BCL7C	NDUFB1
PSRC1	SPINK1	FBXL18	IGFBP5	MYL6B	MYO10
MEIS2	TRIM16	GALNT10	SET	SMDT1	LRIF1
GPM6B	EOMES	GLIPR2	ATP5G2	CTGF	CCDC59
MT1E	XPR1	SUN3	TPI1	IGFBP6	WBP11
MT1H	SLC12A2	NPC2	SRI	COPB1	PSMD6
MMP9	ELF3	ANXA6	TBCB	TMEM165	USP16
MCL1	KLRG2	ARHGEF26	ID2	GLI3	YARS
NREP	EXTL3	SYBU	YBX1	LMO2	MANF
NRG1	BIK	ELOVL6	CRABP2	RUNX1T1	PTP4A1
BCRP3	TOMM40	CD53	RPL22L1	DLX2	PSMD1
ITM2C	CIB2	LINC00842	ADH5	MYL6	ATP6V1E1
SPIC	KBTBD8	HOOK1	ESD	SEC23A	YWHAH
MAD2L2	TP63	PRR5	TXNIP	PVRL2	VPS28
THY1	GSN	CCDC88C	LIN28A	SCAF11	CD47
TUBA1A	CHIA	STAG3	L1TD1	SEC24D	FKBP4
ARFGEF1	STX3	AGER	EEF1B2	IKBIP	TBRG1
CORO1A	C17orf89	VGLL4	IPO5	ITM2B	STRA13
UGP2	ACTC1	C6orf132	ECH1	TMF1	NOSIP
YIPF4	SNRNP70	ACE2	MLEC	PLOD2	SETD3
PDE6G	TBC1D12	ACSL6	GJA1	NES	GTF2A2
DPF1	MPC1	SLC15A2	LDHA	PPDPF	TWF1
GABBR1	CCDC85B	ABCC4	VIM	DNAJC4	STX12
SLC25A29	RGMA	C1orf61	MARCKSL1	YIPF3	TDRP
GCHFR	SRSF12	SH3TC1	TXNDC17	SEC31A	CKS2
MEG8	HLA-DRB1	PRKAA2	NDUFS6	VCL	MPZL1
MKRN1	CREB3L3	B3GNT2	NHP2	CNPY2	RBCK1
PPP2R2B	RASGRP2	TMEM56	FAM162A	IGFBP2	RMND5A
ATG9B	C1orf122	TMCC3	CLNS1A	CACUL1	LGMN
DLGAP3	HDGFRP2	PABPC4	SEPHS1	MXRA8	SASH1
TFPI2	PPP1R15A	OSBPL1A	LIX1	LIMS1	ABHD17A
CD70	ACO1	MISP	BEX1	THUMPD3-AS1	C14orf119
LGR6	HN1	KIAA0101	OLA1	FLNA	BRD2
GPR160	PGP	TRAF3	NME1	INTS6	BASP1
MICB	PITX1	ATP11B	HIST1H1A	SELM	SMG7
PMEPA1	SLCO1A2	NENF	PYCR1	LPP	EIF4G1
PQLC1	C14orf80	EMILIN2	POLR2I	EMP2	PTRH2
PLSCR4	SF3A2	GDPD3	PGAM1	GCC2	TBPL1
HLA-F	ADAMTS1	PEX11A	PGK1	SPINT2	ZNF703
ARX	CNKSR3	RGS13	MT-CO1	PDLIM7	ETHE1
FBXO36	EPN1	ENTPD1	FBL	FSCN1	EGLN1
TRIM8	APOL4	ALAD	POU5F1	FXYD6	LRPPRC
SLC16A2	MTRNR2L1	DTX4	MT-CO2	YIF1A	MRPL20
FAM162B	NAGLU	LAYN	TUBA1B	SORBS3	USP42
ADORA2B	SELT	RGMA	GYPC	PLK2	TAF13
WARS	NACC2	AJUBA	APEX1	DST	HUS1
SH2B3	FGFR3	MTUS2	MEIS2	GSTO1	ADI1
NR5A2	GMPPB	DLC1	TPM2	LRRFIP1	ATP6V0D1
POU5F1P4	OGFR	WWC3	APRT	SMARCA1	POLR2F
ATP12A	TRIM52-AS1	AMOTL2	IMPDH2	CST3	CMAS
SPRY2	KALRN	SLC11A2	PPIA	COL7A1	PELO
FAM151A	MYO10	INA	WDR54	SERINC1	EGLN3
ALPL	TNFRSF10D	PLCD3	DARS	PHLDA1	ARF6
GPR153	MIB2	TJP3	HINT1	UFM1	SLC6A8
SLC39A10	UBE2S	ZNF362	SLC25A5	RP11-834C11.4	NDFIP2
SNHG15	XBP1	PHOSPHO1	PRDX2	MACF1	CCNDBP1
JAG1	BCAR3	SLC9A3R1	SUMO2	NRIP1	POU2F1
GAS7	MCU	PLS3	MT-ND1	PTK7	ATG101
NQO2	ALDH2	SLPI	SNX2	NUCB1	PAXBP1
RTP3	DNAJB4	KIAA1161	C1QBP	SUCO	CDC42SE1
FGD4		HAVCR1	NDUFB8	APH1A	SNW1
MFSD2A		NKD2	PFN1	EFNB2	RNF11
HOMER3		CSRP2BP	FST	GRN	SPPL2A
ARHGAP33		COG3	SSRP1	CLDN6	EIF5B
HOMER2		C12orf5	PAICS	SVIL	NRBF2
LHFPL4		WNT6	DST	B3GNT2	AIMP2
SLC9A3R2		SNX2	FAM60A	TUBB6	CD164
KLF7		RHPN2	SNRPD1	PDLIM4	ADIPOR2
HUS1		HIC2	CA9	UACA	SELT
B3GNT7		DOT1L	ATP5J2	VIMP	GNL3
NFKB2		SMAD5	CD24	PDLIM1	RCC1
TRIM26		CLIC3	RPL14	KRT10	FDX1
PYCARD		PIEZO1	GADD45GIP1	WFIKKN1	DAXX
APOBEC3G		CASP6	CCNB1IP1	FAM3C	BNIP3
VAV2		XPNPEP1	GPX1	WSB1	RB1CC1
UNC5B-AS1		PRPF19	LAMTOR4	DIS3	SDCCAG3
ADD2		ECEL1P2	RPS9	ATXN7L3B	PLPP3
FXYD5		EHD4	MT-CYB	MTDH	SDF2L1
PRSS35		CFD	SERBP1	DAD1	CCSAP
TLL2		ANKRD33B	RBM3	HM13	TGFB1
PRPSAP1		HMGCS1	HNRNPD	MPC2	PSMC2
FAM124B		CAMKK2	MZT2A	GPX8	CCSER2
ZNF296		ST14	RPS15A	SYNE2	FAM50A
MRS2		PDP2	MT-CO3	SERPINF1	ARPC5L
NEFH		CDX2	EIF5A	TRAPPC1	SEMA6A
CNTLN		SPG20	BCAT1	VKORC1	KATNBL1
SLC25A18		LPHN2	RBMX	NREP	TLK1
MDGA2		DNAJC1	ATP5G3	NEU1	RELA
RNF44		EZR	STMN1	LAMB1	LONP1
FOXD3		RPS6KA4	XRCC5	PRPF38B	DDX39A
STMN1		CDC42SE2	MT-ND3	TSPAN6	TBC1D20
TUBB3		SLC46A1	MT-ATP6	CYB5R3	TMEM167B
BBC3		GALNT11	ODC1	PRDX4	PLEKHB2
JADE2		DAG1	SRSF7	PPIB	ZFAND3
PTPRZ1		PSTPIP2	MT-ND4	TLN1	HSPA1A
PLSCR1		C1QTNF6	SRSF2	RBFOX2	USP15
CREB3L1		2021-09-08	NDUFAB1	ASH1L	CHMP5
TNFSF9		RASGRP2	NDUFA4	ACSL3	LRRFIP2
ARMCX2		FAT1	TBCA	IGF1R	ACLY
MDK		WNT7B	H1F0	CRTAP	SNRPA1
PSEN2		SETD3	RPL10A	SMC5	MTHFD1L
DDX43		TLE1	GAPDH	KMT2A	IQGAP1
ZNF462		PIWIL3	RANBP1	PKDCC	CORO1B
MRAS		FXYD4	DEK	RHBDD2	CSNK2A1
RND2		CIDEC	RAN	CXCL14	ATP2B4
ZFP57		KCTD12	NUCKS1	BST2	BPGM
EPHX3		LMNA	MT-ND2	DDOST	TANK
FOXH1		LOC101927379	VKORC1	FAM98A	TNS3
PIFO		STXBP6	NDUFS5	PDIA4	PSMA7
PLEKHA5		PTPN21	ACTB	CLDN3	ARL5A
ALDH3A2		CCDC34	RPS4X	ATRX	HK2
IL15		EPS8L2	LAPTM4B	LINC00657	PIK3C2A
MT1L		GNPDA1	TMSB4X	EPCAM	C7orf55
LINC00467		ADI1	MARCKS	SKIL	FASTK
GEM		MGST1	ATP5O	C6orf141	IGF2BP1
ZSCAN2		PRKAR1B	GNAI2	GADD45B	UBAP1
CABLES1		UBL3	COX8A	DDHD1	SMC4
NETO2		MIR614	SNRPB	C5orf38	AMD1
KLF11		NPPB	ATF5	ATP2B1	ACTR6
PAPSS2		HNRNPA1P33	SHMT2	CRNDE	SLC31A1
FZD5		CACNB2	MT-ND5	RCN1	HSPH1
TEC		ADAMTSL4	PRSS23	FAM213A	ING1
TRIB2		GCH1	HSPD1	LAPTM4A	PKP2
ARSE		KCTD20	HSBP1	LAMTOR5	IFRD1
TMEM8A		DANCR	RPL31	ACBD3	YWHAZ
PLP1		SLC35C1	PDLIM1	RAP2B	DNAJA2
NRIP3		C1orf21	PRTG	NKTR	IPO7
GPC4		GRHPR	NDUFB11	AKAP12	RNF126
SLC6A8		TSEN15	YWHAE	RARRES2	AZIN1
FBXO44		GABBR2	TUBB2B	IRX1	HSPB1
ZNF675		CTDSPL	TKT	RSF1	TXNL1
TMEM132C		DIAPH3	FSCN1	LGALS1	CRIP2
ZNF490		PLEK2	COX6B1	MEG3	IFT20
C2CD5		RBM47	GPI	COL5A2	EIF2A
CACNA2D1		SMIM1	NR2F1	LMAN1	TCEB1
GLUD1		PP14571	HIST1H4C	TUBB2A	COASY
MMP24		DLG2	NAP1L1	SVIP	EHD4
MYB		C16orf74	CDV3	SSBP2	AIF1L
DEPTOR		TMC5	CCNI	PEG10	FBRS
YBX3		TMEM45B	P4HA1	ZNF608	HMOX1
NOTCH1		THRIL	ALDOA	HES1	FKBP2
ADAMTS12		HPRT1	PTMS	SEC62	SNX27
MPC2		WEE2	CD81	ACTC1	ILVBL
EIF3K		SRPK1	MDK	SARAF	EIF2AK1
STOM		KHDRBS3	SLC25A6	DUSP1	TXLNG
GABRQ		ZMYND11	APOE	NQO1	UBE2L3
N4BP3		TRPM6		FLRT3	ZNRF1
CDCA7L		URAD		ALDOA	IMPA2
GRB7		FAM110B		PLTP	SNAP23
VSIG10		TMEM64		DKK1	C6orf106
RAP1GAP2		NLN		ACTB	MED15
AGL		YES1		GNB2	NRDC
NEFL		MCOLN1		SOX4	TMED5
PCSK9		HES1		RAB1A	POLR2K
MAEL		PLEKHF2		CCDC80	NPLOC4
DPYSL2		GBGT1		RNF5	AKAP8L
TF		MINA		AGPAT2	FOXK2
PLIN3		SPSB4		CLIC1	TRAPPC3
LYPD1		DHTKD1		IRX2	KIAA0100
NACAD		VAT1L		CRABP2	BEX2
CTSF		STEAP3		NR2F2	RASSF8
EFR3B		AIM1L		ATP6V1F	GSPT1
JARID2		ACTL8		RPL19	WDR74
MGC32805		THEM6		OXA1L	RUSC1
MFGE8		ARHGEF17		SESN3	CLIC4
GABARAPL1		DIS3L		ABRACL	MT1X
NLRP12		FNBP1L		WDR83OS	GOT1
MOGAT3		CD97		IGFBP5	SERPINB9
LRFN3		BCAM		NMB	ERV3-1
CCR8		SMPDL3A		IRX3	NUS1
ZNF90		TTC28		COMMD6	RAC1
CD38		C1orf168		ATP1B1	ATP6V0E1
EXOC3L1		SLCO2B1		RBM3	PSMD14
MT1M		TMEM97		APP	S100A11
SSBP2		LOC728637		COL11A1	PSMD3
HMGA2		PLEKHA6		MZT2A	NCOA3
DACT1		GJC1		IER2	GADD45A
MRPS23		COMT		SERF2	SBDS
GRM4		RNF207		RPL29	HEXIM1
WDR62		FDFT1		SLC16A3	EDF1
ACHE		EGFR		VIM	GSKIP
EPHB1		BUB1B		PRICKLE1	EIF1AD
OOEP		MFN2		DDX17	RAD21
TUBB2A		SNX29		CTSV	B4GALT1
TERF1		ARHGAP29		ID1	SQSTM1
PIK3AP1		C11orf88		ATP5E	PVRL3
VRTN		FDPS		ARL4A	EZR
SLCO5A1		ERGIC1		BRK1	MARS
ABTB1		PPIF		COL6A1	MARK2
ACOT8		PLXNA1		TXNIP	LCMT1
PITPNC1		CCDC51		CLU	CKAP2
PTH1R		LOC101928894		MYL12A	HN1L
KHDC1L		FAM78A		PRTG	MAN1A2
MYO1G		EBNA1BP2		WDR54	FAM83D
GPRC5B		ECHDC2		RND3	NEDD4L
BRINP1		FECH		RPL32	PACSIN2
DLG3		LIMK2		TPM2	PKIB
ID1		B4GALT5		GNG5	RAD23B
TRIM28		HAND1		S100A4	MRPS34
C1R		HOXC13		HINT1	DBF4
SCNN1A		SHROOM2		EID1	PSMA5
CHST4		ITSN1		APEX1	DEDD2
RNASE10		HSD17B1		RPS4X	KIF20B
PDCL2		HAVCR1P1		NPW	USP3
CDH3		SPIN4		RPL34	C2orf49
MSLN		IDI1		RPS3	CKAP5
PINK1		SEMA3F		NGFRAP1	MCFD2
ROBO3		SATB1		GUK1	OGDH
FOXR1		RALBP1		CD63	SERTAD2
QPCT		C9orf142		FUS	WASL
FILIP1		KLHL23		CNN3	DESI2
JAZF1		HS6ST2		GPC3	BAG3
MT1F		AGPAT9		COX7C	CXXC1
COL6A1		APOA1BP		RPL35A	SNHG12
RIF1		SPTAN1		LAPTM4B	CEP85
NF2		SAP30L-AS1		LEFTY2	EXOSC8
BCL11A		LYPD2		S100A6	PROSER1
TRH		PKP3		FBLN1	UBE2B
ARHGEF10		AMMECR1		NDUFB11	PRDX6
ZNF75D		NPBWR1		RPL7A	C9orf142
PTPRS		SLC39A14		SEC61B	PSMC5
CASP10		QPRT		CCNI	MSX2
OAZ2		NT5DC3		RPSA	RAB8B
TRIM22		RNF212		KDELR2	CDC37
SOX15		RAB36		MT-ND5	TXNRD1
RCBTB1		TSPAN1		ID4	SLC3A2
SLC25A4		L1CAM		CHCHD2	PGP
DLGAP1-AS2		CCNE2		PITX2	TOMM5
GPR19		CD36		HSP90B1	MRPL57
AUTS2		CNDP2		MARCKSL1	SDHB
MICA		MPST		SEPW1	CITED2
GLS2		RAB20		PDIA6	H2AFX
HRK		MAPK14		ATP5G2	MFSD12
RADIL		TNFSF12		ATP6V1G1	GHITM
TMEFF2		MYH9		CALR	IER5
DLL3		LLGL2		DDX5	RAD23A
ZC3HAV1		SBF2-AS1		SRP14	BCL2L1
PAMR1		NRN1L		P4HB	PRSS8
FAM84B		TSEN54		CANX	WRAP73
CTBP2		KCNC3		SRSF2	BABAM1
HLA-A		MVD		MT-CO1	CDC42EP1
COL6A2		SNHG9		MT-ND4	MOB2
CENPA		PUS7		BTF3	SSSCA1
FGF13		CEP290		GPI	DPM1
GABRB3		LINC01278		EIF3E	EIF2B2
THEMIS2		MRPL52		PFDN5	RNF38
NUDT15		LINC01128		SEC11A	DOCK4
LIMD2		PDCD4		THY1	VCP
DDB2		ST6GALNAC2		PGK1	ECI1
LRRC2		LMX1B		MT-CYB	TMEM167A
SPATA6		RFK		PTMS	PHKG2
ZIC2		HAVCR2		PFN1	MBD3
PIPOX		RALGDS		DLK1	CALCOCO2
PDCL3P4		TBC1D4		ANXA2	BCL9L
ZNF483		C2CD2		SEC61G	STX10
A4GALT		STX7		SLC25A6	TSC22D1
B9D1		CELA1		TMSB4X	WEE1
CCDC28B		PTP4A1		CFL1	FAM13A
PWWP2A		SLC25A37		APOE	MIS18BP1
APOBEC3B-AS1		CDK6		PTN	PAIP2
RBPMS2		PWP1			MEST
COL9A3		UBE2G2			UBE2K
CCL26		GART			LARS
BFSP2		TEKT5			CREM
YPEL2		BTBD3			PAPOLA
UQCRH		TBC1D1			C12orf75
CHST8		MESP1			PTTG1
SALL3		ANLN			GLRX5
2021-09-06		DHCR7			NR2F6
TBC1D16		INADL			H2AFZ
FAM46B		GINS2			PSMA3
MUC4		RASGRF1			STT3B
ITFG3		TGFBI			LGALS3
PSORS1C2		SLC48A1			JUP
SH3PXD2A		LMOD2			GATA3
TRIM56		MYO1C			PRKCZ
PLA2G4F		SLC25A19			DNMT1
SAT1					STK40
PITPNM2					ARRDC3
GPRC5C					PPP1CB
NLRP9					CDK11B
ASH2L					PLIN2
PLBD1					CTH
TMEM229B					ANKRD10
PRICKLE1					CBX3
PQLC3					NDUFA6
LIX1L					RAB11FIP1
CHST12					CENPF
IGFBP2					GLA
SAMHD1					HACL1
KAT7					UBE2S
CYP2E1					SIAH2
NBAS					ECT2
RPS6KA2					SAP18
MDFI					AKT1S1
RTL1					HDAC2
PCED1B					C12orf57
CACNB3					TBC1D14
CYP4F35P					RASSF7
NCOA1					H2AFJ
CECR2					NUCB2
SERPINB9					WBP2
KAZN					IGF2
CD320					KIF22
ANKRD34A					HEBP2
ZMYND8					GGH
DUSP16					ZC3H15
GTF3C1					MRPS15
ETNK2					UBE2G1
PTPN12					METRNL
KLHL3					RSRC2
POU5F1B					CCNB2
CARHSP1					PSMC1
ASPA					AKR1B1
PLOD2					TRABD
PHLDA3					NLRP2
PPAP2A					FGD6
MCAM					BZW2
DEFB124					SLC4A2
SPRED2					TOP1
MTMR14					ZFAND5
FAM64A					CENPN
PARP9					MKNK1
TSPAN13					ARL8B
SEMA4B					CAMK2N1
AKNA					STARD10
MPP2					GABARAPL1
SHD					PIM3
ARGFXP2					RMND1
ICOSLG					CLIP1
NAV1					PSMA1
RNF24					ASPM
PMP22					C1orf21
GRN					SNX8
HSPB1					PAWR
PGM2L1					SSU72
NFKBIA					EAF1
ETHE1					SIN3B
UBASH3B					TBK1
ZNF398					CKS1B
ALOX5					REXO2
PI16					INSIG1
PDCL					PSMC4
SCAMP1					EIF4H
SPHK1					RBBP7
ARRB1					SNX5
SERPINE1					DDT
NIPA1					MIB2
LOC101927746					DSC2
EPHB4					CDKN1C
LOC100505817					CDC34
PYGL					SWAP70
ADAMTS4					SESN2
IER2					PFDN2
MTSS1					NUP50
SAMD11					ARL6IP1
MMP15					DSP
SLC45A4					LMO4
GKAP1					HMGB2
KCNS3					CARHSP1
KCNH2					UFD1L
LOC284889					LGALSL
CECR5					FBXW5
DIAPH2					SLC7A5
HS6ST1					DNAJC15
SIAH1					SAT1
AP1S1					ESRRA
UCP2					IER5L
ANKK1					ITCH
CEP85L					UGP2
NTRK3					DDA1
DENND2A					TYRO3
SH3BGRL					RGS16
C6orf1					STIP1
DAGLA					FHL2
DFNB31					PSMB7
PTPRG					AAK1
FGD1					FBXO9
SULT1A1					GSE1
GNAI2					QSOX1
CEP164					ZNF331
ESAM					PFKP
ABCC2					ZCCHC8
SIX2					HBP1
RAB29					COX20
FAM155A					SLTM
TSHZ3					NADK
NMNAT2					RYBP
DEFB123					SMIM13
GLIS2					AGAP3
PDE4A					BHLHE40
SPRY4					DBI
TTYH3					TEAD3
TMEM106A					ZNF706
LPHN1					PRR5
NR1H2					DDX21
MVP					GNA12
ANKRD55					RIPK2
CCDC88A					ING2
ZNF335					CCNE1
ELMOD1					MGAT1
ARFGAP3					RRM2
SLC35F6					YTHDF2
ORAI1					ANAPC11
RAB3D					ZNF277
TRIM38					SPSB3
SPZ1					SRP72
MLN					MIIP
FAM102B					RDX
G6PC3					PSMD2
PROC					TFPI
TMEM246					MRPL34
NCKAP5L					RAP1B
MYCN					FAM46A
MT1HL1					TIMP2
ALKBH7					HIST1H1C
NNT					HDLBP
ITGAX					CEBPG
ZNF710					CEBPB
NSMAF					GPX4
TCF7					VASP
CYB561					CNBP
LINC00086					NCOA4
PPP1R16B					CSNK1E
AKAP1					ATF3
ENTPD6					MCM7
AIM1					PSMB1
MT1A					DDIT3
HLA-DPB2					ALAS1
MLLT3					ARHGAP11A
RABAC1					NAMPT
CRYBA4					KRT19
SNHG24					SRRM1
PRDX4					TARS
ADAM18					PDCD4
NUDT10					ULK1
DPY19L1					SGOL2
MSN					NARS
DEFB122					PSMD13
ABAT					CDCA2
DDX26B					SNHG19
HYOU1					ETF1
KDM4C					PA2G4
REM1					SIRT7
IPMK					RAI14
PRORSD1P					PSMB6
NRN1					NCAPG
RBBP9					TFAP2A
TOR3A					ISCU
NADK					AURKAIP1
SESN1					CARS
LRRC47					RNF114
PPP1R12B					TNFAIP8
NGFR					BTG1
PKDCC					FBXL15
SHANK2					MPRIP
DOCK3					OCEL1
TMC6					HSPA5
PLEKHG5					OXLD1
PRLHR					TUFM
ESYT3					NEDD9
LAPTM4A					CDYL
CHST7					FADS3
PCMTD2					PSMD11
LOC101928254					CTSL
GNPTAB					PTTG1IP
ABCC1					EHD1
MARVELD1					TALDO1
RUSC2					GPT2
RAD51					SH3GLB2
IL4R					MTPN
ESCO1					SLC7A8
PRNP					ZFAND2A
LPIN1					FOLR1
KCNMB4					GADD45G
SOWAHD					EIF3G
COL26A1					COG3
AHCYL2					PRC1
CPNE2					PERP
ARHGAP1					DNAJB6
DZIP1L					AURKB
LPCAT4					EIF3B
FUCA1					KHDRBS3
BEND3					FMNL2
HAT1					PITPNA
SHF					SH3BP4
GLDC					PHLDA2
MAST2					BIRC5
ACADS					KIF2C
CD2AP					YY1AP1
EML6					KPNA2
SLC37A4					SKA3
JAK1					CYBA
SLC9A1					RHEB
TMEM108					SCD
TMSB4X					CCT3
NRGN					KIFC1
2021-03-06					SARS
FAM46C					TCEA1
ELK3					RER1
ATG5					CENPE
IER3					DAP3
SHB					GARS
BARD1					CSNK1A1
PEMT					PLA2G16
MEF2D					TOP2A
DVL2
PVRL2
APBA2
PFKP
WDTC1
MYO1E
SLAIN2
ZNF428
LOC643623
PHLDA2
LACTB
PAK1
MDP1
MAL
REG1A
TGIF1
LGALS4
CECR1
KCNJ8
HCLS1
RBM8A
MAPKAP1
STK36
BFSP1
METTL7A
LOC100506790
NUDT11
GPCPD1
CASC9
FAM63B
CENPJ
GPX1
LOC100507006
RAB42
GIGYF1
FAM174B
MBOAT2
LOC101928103
U2AF1L4
NEIL1
MOG
SEPHS2
PBX4
POLD1
LOC728743
VGF
CALHM2
CNIH4
LMCD1
MRPS26
SEC61G
DUSP7
CDH5
NR3C1
AAMDC
HENMT1
MFI2
ABCB8
NOL4L
F2
LOC101927873
GBA3
CYP2F1
KDM4A
PNP
C1orf64
LZTS1
CCNO
GPX7
ZNF18
IFT43
SFRP1
HAGLROS
SIRT1
PAXIP1
DRAP1
TNFRSF1A
AKAP7
KLF4
DET1
ITGA2
ART5
SYN3
PGM2
WDR6
PREX1
CELSR2
VASH1
MTOR
MMP24-AS1
KIAA1671
FAM86EP
CACNA1B
GEMIN2
C19orf60
PPARGC1B
MGLL
TEAD2
SCAMP5
EMP3
MMP2
CYP27C1
UNC119
PTPRU
RGS14
SALL2
PGD
TSC22D1
UNC13D
BBX
LINC00337
HTT
MSANTD2
FXN
ZBED3-AS1
CCM2L
FAAH2
LRP10
ATL3
NLRC4
SLC39A8
NPAS2
GMFB
FMN1
EPPK1
TMEM132A
FYN
CAT
CAPNS1
LARP6
RERE
KIAA1804
PRSS12
HDAC9
CKMT2
LOC728392
STK39
DBP
TMEM220
SLC25A28
ZFP36L1
APLP1
POGK
CLEC4D
HDGFRP3
CRYGB
PPAP2C
CRISPLD2
GFOD1
SYK
CASQ1
WDHD1

## Sheet: Table S1.2 EPI_overlapped_GO d6
Category	Term	Count	%	PValue	Genes	List Total	Pop Hits	Pop Total	Fold Enrichment	Bonferroni	Benjamini	FDR\
GOTERM_BP_DIRECT	GO:0035019~somatic stem cell population maintenance	6	15	2.55326e-07	SOX2, SFRP1, DPPA4, HMGA2, POU5F1, PBX1	37	65	16792	41.8927	0.000127655	0.000127663	1.2689714740095958E-4\
GOTERM_BP_DIRECT	GO:0009611~response to wounding	4	10	0.000328963	SOX2, MDK, POU5F1, ZFP36L1	37	63	16792	28.8151	0.15169	0.0822408	0.08174736092871566\
GOTERM_BP_DIRECT	GO:0045893~positive regulation of transcription, DNA-templated	7	17.5	0.000719505	SOX2, MAD2L2, SFRP1, MYCN, ZIC2, MDK, HMGA2	37	515	16792	6.16867	0.302241	0.0921364	0.0915836079803018\
GOTERM_BP_DIRECT	GO:0030325~adrenal gland development	3	7.5	0.000746833	MDK, HMGA2, PBX1	37	19	16792	71.6586	0.311718	0.0921364	0.0915836079803018\
GOTERM_BP_DIRECT	GO:0045944~positive regulation of transcription from RNA polymerase II promoter	9	22.5	0.000921364	SOX2, MYCN, IFI16, PARP1, HMGA2, UTF1, MEIS2, POU5F1, PBX1	37	981	16792	4.16365	0.369281	0.0921364	0.0915836079803018\
GOTERM_BP_DIRECT	GO:0000122~negative regulation of transcription from RNA polymerase II promoter	7	17.5	0.00394464	SOX2, MAD2L2, IFI16, PARP1, HMGA2, MEIS2, POU5F1	37	720	16792	4.41231	0.861408	0.316812	0.31491100171318864\
GOTERM_BP_DIRECT	GO:0006366~transcription from RNA polymerase II promoter	6	15	0.00449896	SOX2, PARP1, HMGA2, MEIS2, POU5F1, PBX1	37	513	16792	5.30804	0.89508	0.316812	0.31491100171318864\
GOTERM_BP_DIRECT	GO:0090090~negative regulation of canonical Wnt signaling pathway	4	10	0.00506899	SOX2, MAD2L2, SFRP1, IGFBP2	37	163	16792	11.1371	0.921208	0.316812	0.31491100171318864\
GOTERM_BP_DIRECT	GO:0051301~cell division	5	12.5	0.0064579	MAD2L2, TUBA1A, CDCA7L, HMGA2, GNAI2	37	350	16792	6.4834	0.960813	0.358772	0.35661947465814003\
GOTERM_BP_DIRECT	GO:0001714~endodermal cell fate specification	2	5	0.0106748	SOX2, POU5F1	37	5	16792	181.535	0.995328	0.53374	0.5305371885203469\
GOTERM_BP_DIRECT	GO:0010564~regulation of cell cycle process	2	5	0.0127964	SFRP1, HMGA2	37	6	16792	151.279	0.998403	0.581655	0.5781653792822922\
GOTERM_BP_DIRECT	GO:0008584~male gonad development	3	7.5	0.0172626	SFRP1, HMGA2, UTF1	37	94	16792	14.4842	0.999835	0.646447	0.6425683974957999\
GOTERM_BP_DIRECT	GO:0010628~positive regulation of gene expression	4	10	0.0183496	MYCN, PLP1, HMGA2, POU5F1	37	262	16792	6.92882	0.999905	0.646447	0.6425683974957999\
GOTERM_BP_DIRECT	GO:0007614~short-term memory	2	5	0.0191348	CALB1, MDK	37	9	16792	100.853	0.999936	0.646447	0.6425683974957999\
GOTERM_BP_DIRECT	GO:0010468~regulation of gene expression	3	7.5	0.0193934	SOX2, POU5F1, ZFP36L1	37	100	16792	13.6151	0.999944	0.646447	0.6425683974957999\
GOTERM_BP_DIRECT	GO:0009615~response to virus	3	7.5	0.0231765	IFITM3, STMN1, HMGA2	37	110	16792	12.3774	0.999992	0.724267	0.7199209912935479\
GOTERM_BP_DIRECT	GO:0042493~response to drug	4	10	0.0270123	SFRP1, MDK, DPYSL2, IGFBP2	37	304	16792	5.97155	0.999999	0.724327	0.7199809601577934\
GOTERM_BP_DIRECT	GO:0060391~positive regulation of SMAD protein import into nucleus	2	5	0.0275244	PARP1, POU5F1	37	13	16792	69.8212	0.999999	0.724327	0.7199809601577934\
GOTERM_BP_DIRECT	GO:0048712~negative regulation of astrocyte differentiation	2	5	0.0275244	MYCN, HMGA2	37	13	16792	69.8212	0.999999	0.724327	0.7199809601577934\
GOTERM_BP_DIRECT	GO:0040029~regulation of gene expression, epigenetic	2	5	0.0296109	GPX1, IFI16	37	14	16792	64.834	1	0.734679	0.7302713751040499\
GOTERM_BP_DIRECT	GO:2000679~positive regulation of transcription regulatory region DNA binding	2	5	0.031693	PARP1, HMGA2	37	15	16792	60.5117	1	0.734679	0.7302713751040499\
GOTERM_BP_DIRECT	GO:0070848~response to growth factor	2	5	0.0337708	SOX2, MEIS2	37	16	16792	56.7297	1	0.734679	0.7302713751040499\
GOTERM_BP_DIRECT	GO:0010629~negative regulation of gene expression	3	7.5	0.0347452	SFRP1, MYCN, POU5F1	37	137	16792	9.93805	1	0.734679	0.7302713751040499\
GOTERM_BP_DIRECT	GO:0007165~signal transduction	7	17.5	0.0352646	MDK, DPYSL2, STMN1, IGFBP2, HMGA2, RND2, GNAI2	37	1161	16792	2.73632	1	0.734679	0.7302713751040499\
GOTERM_BP_DIRECT	GO:0008283~cell proliferation	4	10	0.0431694	FRAT2, IFI16, GNAI2, ZFP36L1	37	366	16792	4.95998	1	0.861738	0.8565680233766693\
GOTERM_BP_DIRECT	GO:0010719~negative regulation of epithelial to mesenchymal transition	2	5	0.0461468	MAD2L2, SFRP1	37	22	16792	41.258	1	0.861738	0.8565680233766693\
GOTERM_BP_DIRECT	GO:0007010~cytoskeleton organization	3	7.5	0.0465339	CECR2, TUBA1A, DPYSL2	37	161	16792	8.45661	1	0.861738	0.8565680233766693\

## Sheet: Table S1.3 PE_overlapped_GO d6
Category	Term	Count	%	PValue	Genes	List Total	Pop Hits	Pop Total	Fold Enrichment	Bonferroni	Benjamini	FDR\
GOTERM_BP_DIRECT	GO:0007155~cell adhesion	4	26.6667	0.00589959	COL18A1, ALCAM, FN1, ATP1B1	15	459	16792	9.7557	0.8	1	1.0\
GOTERM_BP_DIRECT	GO:0001525~angiogenesis	3	20	0.0143833	COL18A1, JUN, FN1	15	223	16792	15.0601	0.980565	1	1.0\
GOTERM_BP_DIRECT	GO:1990138~neuron projection extension	2	13.3333	0.0157309	ALCAM, FLRT3	15	19	16792	117.839	0.986604	1	1.0\
GOTERM_BP_DIRECT	GO:0010628~positive regulation of gene expression	3	20	0.019503	ACTC1, GSN, FN1	15	262	16792	12.8183	0.995286	1	1.0\
GOTERM_BP_DIRECT	GO:0035116~embryonic hindlimb morphogenesis	2	13.3333	0.023102	GPC3, PITX2	15	28	16792	79.9619	0.998266	1	1.0\
GOTERM_BP_DIRECT	GO:0042493~response to drug	3	20	0.0257528	COL18A1, JUN, ACTC1	15	304	16792	11.0474	0.999172	1	1.0\
GOTERM_BP_DIRECT	GO:0030199~collagen fibril organization	2	13.3333	0.0320414	P4HA1, SERPINH1	15	39	16792	57.4085	0.999858	1	1.0\
GOTERM_BP_DIRECT	GO:0060048~cardiac muscle contraction	2	13.3333	0.0368853	ACTC1, ATP1B1	15	45	16792	49.7541	0.999964	1	1.0\
GOTERM_BP_DIRECT	GO:0007157~heterophilic cell-cell adhesion via plasma membrane cell adhesion molecules	2	13.3333	0.0409048	ALCAM, CADM1	15	50	16792	44.7787	0.999988	1	1.0\
GOTERM_BP_DIRECT	GO:0048146~positive regulation of fibroblast proliferation	2	13.3333	0.0441091	JUN, FN1	15	54	16792	41.4617	0.999995	1	1.0\

## Sheet: Table S1.4 TE_overlapped_GO
Category	Term	Count	%	PValue	Genes	List Total	Pop Hits	Pop Total	Fold Enrichment	Bonferroni	Benjamini	FDR\
GOTERM_BP_DIRECT	GO:0006865~amino acid transport	3	8.33333	0.00213984	SLC7A5, SLC7A8, MYC	34	35	16792	42.3328	0.61862	0.757731	0.75773149717251\
GOTERM_BP_DIRECT	GO:0042472~inner ear morphogenesis	3	8.33333	0.00467042	TFAP2A, GATA3, GATA2	34	52	16792	28.4932	0.878351	0.757731	0.75773149717251\
GOTERM_BP_DIRECT	GO:0035088~establishment or maintenance of apical/basal cell polarity	2	5.55556	0.00978872	CLIC4, EZR	34	5	16792	197.553	0.988045	0.757731	0.75773149717251\
GOTERM_BP_DIRECT	GO:0043066~negative regulation of apoptotic process	5	13.8889	0.0116915	TFAP2A, KRT18, MYC, FHL2, PDCD4	34	455	16792	5.42728	0.994969	0.757731	0.75773149717251\
GOTERM_BP_DIRECT	GO:0060706~cell differentiation involved in embryonic placenta development	2	5.55556	0.0117353	KRT19, KRT8	34	6	16792	164.627	0.995068	0.757731	0.75773149717251\
GOTERM_BP_DIRECT	GO:0000122~negative regulation of transcription from RNA polymerase II promoter	6	16.6667	0.012524	TFAP2A, MYC, FHL2, GATA3, GATA2, EZR	34	720	16792	4.11569	0.996557	0.757731	0.75773149717251\
GOTERM_BP_DIRECT	GO:0060231~mesenchymal to epithelial transition	2	5.55556	0.0156173	BASP1, GATA3	34	8	16792	123.471	0.999161	0.757731	0.75773149717251\
GOTERM_BP_DIRECT	GO:0045892~negative regulation of transcription, DNA-templated	5	13.8889	0.0159402	TFAP2A, BASP1, FHL2, PDCD4, GATA3	34	499	16792	4.94872	0.999276	0.757731	0.75773149717251\
GOTERM_BP_DIRECT	GO:0045893~positive regulation of transcription, DNA-templated	5	13.8889	0.017699	TFAP2A, SETD3, MYC, FHL2, GATA3	34	515	16792	4.79497	0.999676	0.757731	0.75773149717251\
GOTERM_BP_DIRECT	GO:1902475~L-alpha-amino acid transmembrane transport	2	5.55556	0.0194845	SLC7A5, SLC7A8	34	10	16792	98.7765	0.999857	0.757731	0.75773149717251\
GOTERM_BP_DIRECT	GO:0007219~Notch signaling pathway	3	8.33333	0.0213793	KRT19, MYC, PERP	34	115	16792	12.8839	0.99994	0.757731	0.75773149717251\
GOTERM_BP_DIRECT	GO:0007016~cytoskeletal anchoring at plasma membrane	2	5.55556	0.0214126	JUP, EZR	34	11	16792	89.7968	0.999941	0.757731	0.75773149717251\
GOTERM_BP_DIRECT	GO:0015807~L-amino acid transport	2	5.55556	0.023337	SLC7A5, SLC7A8	34	12	16792	82.3137	0.999976	0.757731	0.75773149717251\
GOTERM_BP_DIRECT	GO:0097284~hepatocyte apoptotic process	2	5.55556	0.0252577	KRT18, KRT8	34	13	16792	75.9819	0.99999	0.757731	0.75773149717251\
GOTERM_BP_DIRECT	GO:0015804~neutral amino acid transport	2	5.55556	0.0252577	SLC7A5, SLC7A8	34	13	16792	75.9819	0.99999	0.757731	0.75773149717251\
GOTERM_BP_DIRECT	GO:0001709~cell fate determination	2	5.55556	0.0348066	GATA3, GATA2	34	18	16792	54.8758	1	0.978935	0.978934612187898\
GOTERM_BP_DIRECT	GO:0090102~cochlea development	2	5.55556	0.0461455	GATA3, GATA2	34	24	16792	41.1569	1	1	1.0\

## Sheet: Table S1.5 Overlapped d8 and 10
Table S1.5 Summary of GO Term Analysis of Overlapped Genes for Each Lineage Between EPS-blastoids on day 8 and 10 and Blastocysts IVC cultured on day 7-14 (Xiang et al), Related to Supplentary Figs S7 and S8.
EPI_d8 (538)	PE_d8 (1528)	TrB_d8 (665)	EPI_d10 (622)	PE_d10 (655)	TrB_d10 (375)	EPI_Xiang (588)	PE_Xiang (965)	TrB_Xiang (1349)	Overlapped-EPI (129)	Overlapped-PE (148)	Overlapped-TrB (34)
MT1G	ACTC1	IGFBP2	UTF1	COL6A3	TUBA1A	SCGB3A2	GJB1	GRHL1	LINC00458	FN1	IGFBP2
LINC01356	LUM	METRN	LINC01356	WNT2	IGFBP2	DPPA5	PLA2G12B	CBLB	TDGF1	S100A10	ISYNA1
LINC00458	FN1	TMSB15A	TDGF1	COL15A1	MARCKSL1	LNCPRESS1	CELA3B	GATA2	NODAL	COL4A1	FTH1
UTF1	S100A10	MARCKSL1	RP11-132A1.3	MIR503HG	METRN	AC022784.2	CPN1	VGLL1	FOXH1	SPARC	COTL1
TDGF1	MGP	CTXN1	RP11-267L5.1	SLC39A2	CRABP1	MGC32805	LINC00261	GCM1	DPPA5	GLRX	ARL4C
NODAL	KRT19	NR2F1	NODAL	HOXC8	RPL13	FOXD3-AS1	LGALS2	FYB1	ABHD12B	PPIC	ID2
RP11-267L5.1	IGF2	SVIP	RP11-359M6.1	ARHGDIB	PTMS	PRDM14	IHH	PGF	DPPA3	COL4A2	PRDX2
MIXL1	COL1A1	CRABP1	ABHD12B	GATA6	MAP1B	C13orf42	HABP2	DLX3	GDF3	PITX2	GCSH
RP11-132A1.3	COL4A1	GGCT	IFITM1	SLC16A3	STMN1	AC064802.1	APOC3	TENM3	FOXD3-AS1	MYL4	NR2F2
FOXH1	SPARC	CRIP1	FOXH1	CREB3L1	NR2F1	TDGF1P3	GCNT3	CYP11A1	ZSCAN10	BMP4	SNX2
MT1M	IGFBP3	SOX2	CLDN7	SBSPON	RPS2	VENTX	MTTP	XAGE2	FGF4	UACA	PFN2
RP11-1144P22.1	CRHBP	TTYH1	PCAT14	DSC3	CRABP2	AC007207.2	VIL1	TFAP2A	CR1L	IMPAD1	RTN3
DPPA5	HAPLN1	CENPV	NANOG	COPZ2	H1FX	NANOGP1	PIK3R6	GATA3	VRTN	PAPSS1	TPGS2
ABHD12B	PITX1	ISYNA1	RP11-1144P22.1	TCF21	PRDX2	HDAC2-AS2	CAPN13	ACKR2	SCGB3A2	PDLIM1	BTG1
RP11-359M6.1	HAND1	COL2A1	GDF3	FLT1	HNRNPA1	KHDC3L	HPX	GAB2	IFITM1	COL18A1	IGF2BP3
DPPA3	DCN	STMN1	CYP2S1	CLEC1B	FTH1	CXCL12	DNAJC22	CD274	PCAT14	ARHGAP29	BZW2
LINC00678	COL1A2	SFRP2	RP11-148B6.1	NID2	H3F3A	NANOG	SOX17	PRKCH	NANOG	AHNAK	PKM
GDF3	GLRX	TRIM24	PDGFA	SNAI2	TMSB15A	AC009055.2	SLC39A5	CSF2RA	DMKN	NID2	CIAPIN1
RP11-320N7.2	CLEC1B	FTH1	VSNL1	AQP1	CENPV	AL117378.1	CUBN	PPARG	GAL	RHOBTB3	ID3
FOXD3-AS1	MYL7	CRNDE	VRTN	TGFB1I1	HSBP1	AL392023.1	BMP2	GRAMD2A	DPPA2	MGST2	ODC1
ZSCAN10	RSPO2	UCHL1	LINC00678	COL5A1	RPL6	MEG8	FRZB	SLCO4A1	VSNL1	ALCAM	AKR1B1
T	CD99	TUBA1A	DPPA3	IL6ST	PRTG	ESRG	LINC00479	SLC38A1	L1TD1	SPATS2L	MSX2
NMRK2	DKK1	KNOP1	POU5F1B	EGFLAM	COL2A1	TUBB2B	SLCO2A1	HSD3B1	NTS	GSTO1	SRSF5
POU5F1B	PPIC	DERA	PIM2	LIFR	TTYH1	FGF4	CCDC141	PWWP2B	ETV4	CTSB	USP3
FGF4	IL6ST	H3F3A	ZSCAN10	RSPO2	NASP	VASH2	FLRT3	PTPRE	HERC5	P4HA1	CHMP2A
CR1L	C12orf75	RND2	CDH1	GATA6-AS1	NAP1L1	LINC02582	LHX1	MBNL2	CAPG	HAS2	CGA
VRTN	SLN	ATP6V0E2	SCGB3A2	PITX1	NR2F2	MAP4K1	CDH2	CSF3R	CYP2S1	DYNLT3	HDGF
CCL26	IFITM2	MAP1B	DPPA2	MME	RPL13A	GDF3	TTR	MAN1A2	MT1X	CDH11	HP1BP3
LECT1	FLT1	BRD7	LECT1	GATA4	ATP5G2	BCL11A	PDZK1	DLX5	OAT	SDC4	MRPS6
SCGB3A2	COL4A2	DCTPP1	SPINT1	CEBPD	HMGN2	MEG3	CTSE	GPR32	CD9	LIFR	CMTM3
POU5F1	PITX2	CRABP2	PLPP2	ERVH48-1	APCDD1	TDGF1	LYPD6B	GRAMD2B	DNMT3B	SBSPON	HNRNPR
MT1H	RGS5	TUBB2B	AP1M2	VTN	ID2	HPAT5	FGA	SH3BP5	PDLIM1	GATA6	ANP32B
IFITM1	MT1E	H1FX	FOXD3-AS1	ADGRA2	RPS15A	HHLA1	LINC02381	TINAGL1	PMAIP1	FGFR2	MXRA8
PCAT14	CCDC80	H2AFY2	CCL26	DCN	PFN2	CALB1	RNASE1	GNG12	TRIML2	DLC1	DPPA4
ZNF578	COL6A3	PTMS	FGF4	MMP23B	H2AFZ	ERVH-1	CA4	PLIN2	GSTO1	PDZRN3	SPINT2
NANOG	MYL4	NAE1	RP11-320N7.2	MYL7	H2AFY2	ZSCAN10	PCDH7	H19	CHST2	GATA6-AS1	FOXH1
DMKN	PMP22	GINS2	FGF17	PITX2	SRP14	IFITM1	HNF4A	BZW2	AK4	EGFLAM	EZR
GAL	POSTN	YBX1	CCDC169	RGS4	SVIP	TUBB2A	PDZRN3	CTSL	PIM2	CMBL	APOE
MESP1	ATF3	LSM4	MAL2	COL1A1	SNRPE	PCAT14	AC020656.2	ADAM15	TNNT1	NAALAD2	CLDN7
MT1E	BMP4	NASP	ARHGEF35	LMCD1	RPS11	CHST2	MIR122HG	AL512347.1	UGP2	FCGRT	PCAT14
WFDC2	UACA	CARHSP1	CHST9	HOXB7	TCEB2	STMN1	AC008080.4	KRT7	RPS3	BAMBI	CD81
CLDN7	IMPAD1	RNF130	NKX1-2	EGFL6	COX4I1	LINC02474	KEL	HMOX1	RPL11	LGALS1	SEPHS1
DPPA2	PAPSS1	NIPSNAP1	CXCL12	ETFB	ISYNA1	KIAA1551	RSPO3	CYB5R1	CCDC169	CALD1	DMKN
CDH1	PDLIM1	CFDP1	B3GNT7	MATN2	MCM7	GPRC5B	BMP6	UCA1	ZFP42	CLDND1	KRT18
ESRP1	LMCD1	MCM7	TRIML2	ATP7B	TUBA1B	SPP1	IGFBP6	UBE2J1	UQCRH	SERPINE2	NANOG
MT1F	COL6A1	PRTG	ACTA1	LRRN4	UBE2I	PIM2	COLEC11	FAM49A	DPPA4	PDGFRA	NTS
VSNL1	COL6A2	PSIP1	ZNF600	KCTD12	RPS20	CDCA7L	GNG2	DLG5	IFITM3	SERPINH1	RP11-1144P22.1
PPP1R14A	COL18A1	PTPRZ1	ESRP1	PAPPA	CUTA	MT1X	FGG	PTN	MRS2	SLC9A3R1	GDF3
L1TD1	ARHGAP29	AIF1L	EPHA1	LRRC32	MAP2	ALPL	LINC00607	OPN3	PTMA	LAMB1	PGM1
EPCAM	COL5A2	DPYSL2	RP11-35J1.2	MYOF	FZD3	AC008753.3	DENND2C	FLVCR2	RPL8	TAGLN2	ETV4
CDA	ADAMTS9	COTL1	MT1M	FOSL2	DPYSL5	AC011447.3	AOX1	CRTC3	TERF1	DOK4	PMAIP1
NTS	AHNAK	DDAH2	CAV1	LOX	HNRNPA2B1	SLC7A3	KIT	VSIR	ZNF90	LBH	CHST2
PGM1	COL5A1	PARP1	PCSK9	COBLL1	CIRBP	CXADR	SP8	HEG1	RPS12	NDFIP1	DSEL
ETV4	TNNT2	TCF12	NMRK2	HGF	CCNI	OXT	CADM1	CAPN6	RPS27A	TMEM88	UPP1
PLA2G16	CDC42EP3	ASRGL1	MATK	HAND2-AS1	YBX1	VCAN	TRPC7	SLC27A6	SLIRP	CD63	GSTO1
HERC5	LY6E	NNAT	MARVELD3	RAMP1	DDAH2	NODAL	APOA1	IL1R1	TUBB2A	SPTBN1	MRS2
CAPG	NID2	KLHL23	TIMP4	FN1	TPPP3	CYP2S1	CST1	GREB1L	PACSIN3	TMED9	TUBB2A
CAV1	PRSS35	ARL4C	GPR160	SLC40A1	DACH1	PHLDA1	HORMAD2-AS1	NUCB2	UPP1	PHACTR2	LAPTM4B
CYP2S1	AQP1	EZH2	HERC5	POSTN	CTXN1	FOXH1	NID2	DLX6	SERINC5	PXDN	CYP2S1
NLRP7	RHOBTB3	PPIA	PYCARD	P4HA2	CRNDE	LINC01108	GPC3	LCMT1-AS2	FRAT2	RHOC	LITAF
RP11-148B6.1	SNAI2	CKB	KCNK12	GPRC5C	S100A4	TENT5B	FZD7	TEAD1	SOCS1	ITM2C	TPST2
MT1X	TSPAN5	CDH2	RP11-469A15.2	HAND2	ZIC2	PDPN	PDGFRA	DSC2	LINC00467	PPP1R14A	GJA1
OAT	RGS4	HILPDA	2021-12-01	ITGA1	PGRMC1	GAL	DDC	MBNL3	VSIG10	ATP1B1	SKIL
CD9	AFP	ID2	FOXA3	COL6A2	WFIKKN1	DPPA4	H2AFY2	MAP3K8	FXYD5	PPP1R15A	RP11-148B6.1
DNMT3B	MGST2	ID1	RP11-69I8.2	MYRF	NAE1	AC106864.1	HAAO	CLMP	TXN	PKP2	OAT
PDLIM1	ALCAM	CBX5	HHLA1	FAM114A1	CNIH2	KLF17	GSTA2	CLN5	PFN1	F3	USP44
SPINT1	SPATS2L	HES6	CR1L	ARSI	CDH2	THY1	AL117348.1	NR2F2	NUDT15	PARD6B	PDGFA
FABP5	COBLL1	PRDX2	SPIB	TNNI1	CKB	RBPMS2	APOA2	MGST3	TBC1D23	ANXA3	FXYD5
SERPINB9	NNMT	TRAP1	VENTX	SOX6	NUCKS1	DND1	CAMK2D	NDFIP2	TEAD4	P3H1	SLC3A2
PMAIP1	LOXL1	C9orf16	C6orf132	PDLIM3	DNAJA1	AL450472.1	GATM	ADAP2	PDHB	SERPINB1	PTMA
TRIML2	GSTO1	NSMCE1	SCG3	LY6E	COTL1	MYBL2	GPX2	COL21A1	GABARAPL1	FAM177A1	ZFP42
ZNF600	TSPAN15	DNPH1	GSTT2B	MSRB3	TUBB2B	TUBB4A	C19orf33	CLEC1A	VASH2	CMTM6	CLDN6
KRTCAP3	SELM	RPL13	MYCT1	S100A10	CBX5	ARSE	ADD3	EPB41L3	RBPMS2	PDPN	AK4
GSTO1	CTSB	GCSH	LCK	TNNT2	GYPC	RNF125	COL18A1	MRGPRX1	USP28	KLF6	VSNL1
CHST2	FAM114A1	SNRPE	PTPRN	SLN	CRIP1	AK4	LGR5	ABCG2	RPSA	DAD1	SOCS1
AK4	PCDH10	UBE2I	ETV4	DDR2	GLI3	PMAIP1	MGST2	LYN	CERS4	PLTP	RBPMS2
PIM2	P4HA1	DST	KRTCAP3	ADAM12	MARCKS	AC104791.1	P3H2	USP3	FKBP4	DNAJC15	VRTN
CDX2	CEBPD	DEK	STXBP2	AMIGO2	LGI1	NEFH	FN1	ADAM9	HMGB3	ALDH2	SUCLA2
TNNT1	CREB3L1	WDR34	SPINK2	CHI3L1	RFX4	NMU	GATA6-AS1	ST8SIA4	ZNF649	SPTAN1	TCEA1
CDX1	APLNR	NR2F2	MT1H	CALD1	DERA	HAS2	APOC1	JUP	SNRPN	COPA	EIF3K
CA2	MORC4	NAP1L1	ZNF296	OLFML3	SOX2	RPRM	MYL4	SH2D4A	PRDX1	SEC31A	CTC-260E6.6
AP1M2	HAS2	H2AFV	T	TYMP	SRP9	ALPG	MARCKS	SLC7A2	AGPAT2	PDLIM5	SERPINB9
TPST2	RGCC	CDCA7L	WFDC2	MAN1A1	CDV3	MSH6	CKB	WLS	CCPG1	TMEM98	PPP1R14A
UGP2	KDR	TMEM106C	DPPA5	PPIC	KNOP1	VRTN	TMC7	ARID5B	SUCLA2	TMEM165	REST
RPS3	KYNU	FAM213A	DPF1	SPARC	GNAI2	PDE6G	SERPINH1	MGAT4A	GABRB3	APOE	PEBP1
TBCA	DYNLT3	NMRAL1	FBLIM1	BNC2	SOX11	BICD1	SERPINE2	CD55	HMGA1	TBCA	USP28
BST2	OGFRL1	NUDT1	DUSP5	LUM	CHD7	FOXR1	TMEM88	ARID3A	WARS	COL4A5	AKIRIN1
EIF3K	PARVA	RPS20	ARRB1	TRPV2	ZFHX3	DPPA2	SLC7A7	ERVW-1	TCEA1	PODXL	BST2
SPINT2	HGF	HMGN2	PMAIP1	KRT19	ZNF521	ASRGL1	S100A16	CCR7	OLFML3	TMBIM6	UQCRH
VAMP8	CDH11	APEX1	CDA	MORC4	BTG1	RTP3	IMPAD1	MMP19	SALL4	DMKN	SNRPN
RPL11	SDC4	ID4	EPCAM	DNM3OS	IGDCC3	AK4P1	DPP4	CD47	CEBPZ	SERINC3	MT1F
CCDC169	EGFL6	SOX11	DMKN	ARHGAP29	CFDP1	UQCRH	LBH	MUC15	RRAS2	TLN2	CAPG
RPS14	GPRC5C	SNX2	CAPG	COL4A1	IRX3	CRMP1	AC008517.1	LCP1	PRPS1	ARF4	DNAJB6
PDGFA	TNNI1	PFN2	C9orf135	MYL4	TCF12	CAVIN1	REEP6	ADAMTS1	JARID2	FRZB	LINC00678
RPS18	STXBP6	ECI1	PRSS8	AFAP1L2	S100A13	NEFL	DUSP4	CCNE1	THY1	TNFRSF1A	DPPA3
ZFP42	LIFR	FZD3	DSEL	COL3A1	S100A6	FRAT2	GATA6	UFC1	SKA3	NUCB1	POU5F1B
TPD52	HAND2	FAM60A	DCLK1	MGP	SSBP2	L1TD1	OTX2	HS3ST3B1	PGAM1	H2AFY	PFN1
UQCRH	RGS13	MGST1	MT1G	CDC42EP5	DEK	MAD2L2	PIK3R5	KRT23	ATP6V1G1	SEC23A	PIM2
DPPA4	SBSPON	SUPT16H	DCAF4	KDELR3	H2AFV	ZYG11A	SEPHS2	PDLIM2	DENR	VCAN	MLEC
IFITM3	PDLIM3	PAFAH1B3	CA2	COL5A2	SFRP2	CAPN5	AC060780.1	TGFBR2	APOE	GAMT	ZSCAN10
MRS2	SLC39A2	HSBP1	POU5F1	COL1A2	MSX1	AC027288.1	F3	ADM	TIMM50	B4GALT4	FKBP4
PTMA	MME	RTN3	RP11-568A7.4	TSPAN15	ZIC1	NREP	DMTN	PID1	AKIRIN1	ARCN1	CDH1
DSEL	ERVH48-1	TLE4	FGF19	EHD2	NNAT	DLL3	RAB3B	CEBPA	TOMM40	DEGS1	SCGB3A2
TOMM7	SERPINB6	CIRBP	SPRY4	IGFBP3	LSM4	DEPTOR	ACOX2	PKIB	TRIM28	CAMK2D	DPPA2
BNIP3	NRP1	GTF2I	CDH3	KCNMA1	YWHAQ	F2RL1	ZNF280A	ANXA5	DNAJB6	PGM1	LECT1
RPL8	KDELR3	CDV3	GPC4	EPAS1	TFAP2A	GPM6B	DTNB	TPD52L1	KIAA1551	RSPO3	CYCS
C9orf135	GATA6	MAD2L2	EPHX1	ANXA3	PAX3	MAP1B	RGS8	WIPI1	SKIL	COPB2	APOC1
TERF1	DSG2	APRT	GAL	SPATS2L	METTL9	ARGFX	AC105460.1	GNE	YBX3	OPTN	SPINT1
EPHX1	ITGA1	PEG10	EVX1	RGS5	PHC2	PCSK9	CLTRN	AIF1L	PRR13	AP1S2	RAC3
HK1	ETFB	MIF	CTC-260E6.6	GAS7	CPE	USP28	PRXL2A	TENT5A	MRPL18	PLPP3	ITM2B
ZNF90	WNT2	NES	STC2	SLIT2	APEX1	DMKN	SLC4A8	B4GALT1	LIN28A	LPP	CTSC
RPS12	ADAM9	RPS2	HORMAD1	STXBP6	ZNF385A	VSNL1	CAMP	STS	LITAF	TP53I13	DDX39A
CTC-260E6.6	SLC16A3	GYPC	TPST2	PCDH10	GGCT	HOMER2	SH3RF2	CCDC125	GSTP1	LAMC1	AP1M2
RPS27A	HOXC8	CENPF	AK4	AHNAK	TUFM	PODXL	F10	SP6	BAX	PLOD1	TEAD4
SLIRP	KCTD12	TPGS2	PPP1R14A	PTRF	ATP6V0E2	ZNF90	DUSP6	B4GALT3	STAT3	FLNA	PERP
TUBB2A	CHSY1	HNRNPA2B1	RBM47	HTRA1	DLL3	MAN1C1	VCAN	MSX2	LAPTM4B	NDRG2	VDAC2
SYT1	HOXB7	BTG1	ITM2A	PARVA	YWHAE	DNMT3A	DENND1C	LAMP2	TUBA1C	FLRT3	SERINC5
PACSIN3	EXT1	CBX1	FAM46B	PHLDA3	BEX1	IGSF1	EPCAM	FAM156A	RAB13	ARL4D	FOXD3-AS1
UPP1	ARHGDIB	SLC25A13	MYO1E	NNMT	ZFHX4	AC006329.1	RGN	CDH5	SERPINH1	2021-09-07	MIXL1
SERINC5	DSC3	HSP90AA1	RNF125	SERPINB6	PKM	RBP1	TMEM92	XAGE3	DHCR24	APOA1	PNP
FRAT2	OLFML3	IMPA2	PDLIM1	CD99	ID1	CDH3	IDH1	ITGA1	ALPL	RAP1A	CCL26
SOCS1	ERRFI1	EPB41	GCNT2	ADAMTS9	HDGF	LINC00467	GATA5	CDK7	ATG3	SUCLG1	CERS4
LINC00467	HOXB6	PHF6	TEAD4	FCGRT	ID3	FAM162B	APOA4	GYS1	SUMO1	LLGL2	VSIG10
VSIG10	ANXA11	TFDP2	PGM1	KDR	HOXB-AS1	AK4P3	NQO1	NABP1	RNASET2	GSN	TPD52
FXYD5	PRR5	NUCKS1	RP11-54H7.4	TGFBR3	ANP32B	LINC-ROR	SPARC	QSOX1	PODXL	BIN1	POLR1D
TXN	TPST1	ARL2	OAT	IGF2	APRT	VSIG10	DGKB	TSPO	PIM1	HEXB	WNT5B
PFN1	TGFB1I1	MRPS34	ZNF677	LOXL1	WDR54	CR1L	EGFLAM	ITGA5	MKRN1	MAGED2	FGF4
NUDT15	LRRC32	ATP5G2	DTWD2	HAND1	SCD5	HMGB3	APOB	MXRA8	ARL4D	ASPH	CDA
RPS4X	SLC40A1	SMARCC1	FGFR4	FLRT2	HES6	CRABP1	ALDH1A1	CRYBG2	CD24	ANXA2	C9orf135
TBC1D23	SNHG18	RFC2	TPD52	COL4A2	GINS2	TERF1	ENO2	SETD7		SMARCA1	RNASET2
TEAD4	ITGAV	TMEM97	LEFTY1	MT1E	SNX2	IFITM3	RGS9	LIMA1		ATP2B1	BAX
PDHB	FGFR2	TUFM	CD9	FRZB	PSMD7	UCHL1	SELENOP	PPARD		NRBP1	LIN28A
RP11-20D14.6	PLAC9	LSM5	ZFP42	UACA	CADM1	ZNF296	AP1S2	LGALS3		MAP4	SP5
WNT5B	PAPPA	IGF2BP3	VASH2	PMP22	ARL4C	ZIC3	AC106864.1	LTBR		ACKR3	C1QBP
RPL24	LOXL2	KDM1A	DNMT3B	SNHG18	PRRT2	UACA	NDRG2	NBPF26		ATP1A1	CA2
PHLDA2	CHI3L1	RNPS1	L1TD1	SERPINH1	DPYSL2	LNCPRESS2	IL6R	GJA5		APOC1	RP11-320N7.2
PLSCR1	EDIL3	IMMP1L	SOX15	COL18A1	MAGEB2	AKAP12	PITX2	PDIA3		MFGE8	LYAR
RPS10	P4HA2	TMEM123	MT1F	OGFRL1	UCHL1	CAPG	DLC1	PERP		CTSV	HSPA8
GABARAPL1	KCNMA1	PRIM1	PHLDA3	COL6A1	ZNF428	C19orf85	COL4A1	TACC1		FKBP11	EPHX1
MT2A	LINC00152	CUTA	SLC6A6	FGFR2	CRIP2	ALDH3A2	PODXL	ERGIC3		JUN	OAZ1
KRT18	PTRF	SSBP2	PACSIN3	MYL9	SRGAP3	IFITM2	GSTO1	FAM156B		ZFP36L2	TBCA
RPL26	ADAM19	FBL	SERPINB9	TIMP1	MAZ	ALPP	ALDH2	MYL12B		TNNT1	TNNT1
RPS26	PABPC4L	COX4I1	CGNL1	SRPX	WNT4	AC078899.4	AL009031.1	TNFAIP3		S100A16	DDX21
VASH2	PHLDA3	IGDCC3	ZNF90	EFEMP2	PHF14	AC011447.7	TMEM135	BIN2		FERMT2	RPL22L1
SERPINE2	FIBIN	CENPH	F3	PDLIM1	HOXB1	PRPS1	TLN2	TRABD2A		ADD3	DPYSL3
HOTAIRM1	ARSI	KIF22	PLA2G16	NRP1	ZNF503	RPSA	WNT11	GPR78		GPC3	LAPTM4A
DIAPH2	ENDOD1	RPA3	NLRP7	ZNF641	ZFP36L1	B3GNT7	ARL4D	TET2		APLP2	VAMP8
RBPMS2	C5orf66-AS1	DTD1	ARSE	HAPLN1	ENO3	SEMA3E	RNU6-702P	GSE1		MSMO1	REXO2
RPL27	FLRT2	GSTP1	ACHE	C9orf3	LSM5	RASD1	AP003716.1	SPCS3		TSPO	FBLIM1
ABCG2	DLC1	SYNE2	SLC7A3	LMNA	KIAA0101	SFRP2	FAM151A	ANGPT4		GPX8	SURF6
RPS24	CD44	LARP7	SYT1	C12orf75	NONO	CBR3	CGN	REEP1		GATA6	CCDC169
S100A10	MSRB3	BZW2	IDH3A	BAMBI	TSHZ2	STOM	TUBB4A	COMMD8		GSTO1	FGF2
VDAC2	PDZRN3	POLR2J	VSIG10	WBP5	BRD7	SNHG14	PXDN	ZNF410		KDELR2	TXN
FBLIM1	HOXA13	HMGN5	NTS	RHOBTB3	PCDH8	OAT	TBCA	ADAMTS20		TMEM141	RRAS2
RPL35A	KCNN2	PEBP1	SERINC5	LGALS1	ODC1	BAMBI	EPHA4	TMEM62		ADAMTS1	SLIRP
RPL39L	CDC42EP5	PKM	DIAPH2	CMBL	TRIM2	INPP5D	PCBD1	CAST		PLA2G12A	DIAPH2
POLR3G	ADGRA2	C11orf1	RP11-132A1.4	S100A11	RP11-834C11.4	PDLIM1	FZD5	C1orf21		OGFRL1	SLC25A39
C1QBP	MAN1A1	SSBP4	HEY2	CTSL	DDX5	BHMT	S100A13	DIRC2		EBPL	CEBPZ
ZNF675	MYOF	KCNQ2	ZNF649	SELM	CDH6	RNF44	S100A10	PIK3CB		RCN3	TBC1D23
SEMA6A	AFAP1L2	HNRNPA1	FXYD5	RRBP1	BOC	RGCC	MCC	RBBP7		DSC3	CCPG1
USP28	ETS1	POLR2I	SOCS1	PKP2	AKR1B1	PLEKHA5	FMO5	GSK3B		PALLD	HK1
RPSA	RAMP1	SRP9	PLSCR1	LOXL2	NLRP1	PTMA	BIN1	EFNA1		LAMB1	PRDX4
RPS3A	MIR503HG	CIAPIN1	RBPMS2	CHSY1	HNRNPR	UPP1	APOE	EIF2B2		ANXA11	WARS
CERS4	VTN	SLC38A1	SEMA6A	SEC24D	MEIS2	LINC01160	NPNT	IGF2BP3		TGFB1I1	RPL36AL
SIGIRR	HTRA1	CNTNAP2	FRAT2	CHPF	C7orf73	GSTP1	CYP27A1	S1PR2		TPM4	PGAM1
HSPA8	TGM2	BOD1	CRLF1	CAPG	LFNG	PLPP1	PROM1	IDH2		HOXC8	TMEM64
CALM1	HOXA10	AGTRAP	USP44	TMEM88	IGFBP5	FGF19	ZC3HAV1	GALNT2		TMED9	TRIML2
RPL38	ATP7B	TUBA1B	BST2	GUCY1A3	NIPSNAP1	UNC5B-AS1	DMKN	HTRA4		PXDN	NOP16
RPL30	ART4	H2AFZ	SLC7A8	ANXA11	MT-ATP6	OLFML3	PRAMEF19	HERPUD1		MORC4	SYT1
FKBP4	SOX6	WASF1	OLFM2	OSTF1	WLS	APOE	P3H1	PRKCZ		HAS2	TOMM7
SEPHS1	CPED1	SET	PHLDA1	FBLN1	REPIN1	SERPINH1	CNN3	FAM89A		ALCAM	TARS
HMGB3	GATA6-AS1	MRPL11	PALM3	ADAMTS1	TCAF1	MDK	CACHD1	SMAGP		ADAMTS9	PDHB
EZR	TCF21	PSAT1	PIF1	VCAN	POLR2J	ZFP36L2	TCN2	CSRP1		FAM46A	ZNF90
DDX21	GATA4	RPS25	RASGRP2	CTSB	CBX1	PRODH	FBXO17	FHL2		ACTN1	SLC7A5
NPM1	LOX	DYNLL2	UGP2	NAALAD2	TRIM24	GSTO1	LINC02387	RAB31		MTDH	ZNF600
CLDN6	EGFLAM	NONO	F11R	KRT8	NEFM	RASGEF1A	ITLN2	SPPL2A		P4HA2	GABRB3
SAT1	MIR4435-2HG	FKBP3	PLPP1	CDH11	DST	UGCG	ATP2B1	MPZL1		ITGA1	VASP
OAZ1	OSBPL10	HMGA1	ZSCAN2	MGST2	KCNQ2	CD9	AK4	RAB11FIP5		STXBP6	RPS3
ZNF649	FOSL2	WDR60	FGF2	CCDC80	MYEF2	IL6R	EPB41L2	NRP1		IFITM2	FBXO2
POLR1D	HOXB5	TKT	CMTM8	FSTL3	SNCA	FAM84B	AGPAT2	TOR1AIP2		ATP7B	ESRP1
DUSP5	HS3ST1	RPA2	TES	COL27A1	SRSF5	RRAD	ATP1B1	LIPG		CTSZ	UBE2S
RPL32	BNC2	ID3	UPP1	PDGFRB	TAGLN3	AP003096.1	DHRS3	C5orf30		HSP90B1	AGPAT2
FBXO2	HOXB-AS3	SDHAF3	SKAP2	CD63	BCL7A	SNRPN	UACA	PPME1		COLEC12	LINC00467
MRPS12	MXRA5	RPL6	TERF1	PPIB	RBMX	GK	TMEM123	DOCK9		PARVA	DSP
RPL28	PDGFRB	ZNF428	PTRF	ALCAM	APLP1	WARS	NDFIP1	PHKG2		ETFB	THY1
CYCS	PAG1	SSBP1	JARID2	IMPAD1	NRIP1	AGPAT2	S100A14	ABHD11		CDC42EP5	MT1M
RPL22L1	LRRN4	NT5DC2	SPINT2	PDZRN3	SDK2	IVD	BRDT	PAPOLA		IKBIP	PAK1
RPL36AL	HOXC6	HINT2	MIXL1	B2M	ARL6IP1	RPL24	AMDHD1	BHLHE40		P3H1	BNIP3
LYAR	MYRF	CNBP	USP28	TPST1	EZH2	TRIM28	INMT	ERVV-2		ARL2BP	BOLA3
BOLA3	COPZ2	MND1	ZNF121	FAM46A	CHD4	PIMREG	FGFR2	EPAS1		CHSY1	CAV1
SNRPN	SAMD4A	NTHL1	GSTO1	ATP1B1	CNBP	FXYD6	SLC2A3	PARVA		HDLBP	SALL4
DDT	HOXB8	RPS11	PHLDA2	CHN1	ARL2	MRPL18	TMEM37	ST3GAL4		DSG2	NMRK2
EIF2S2	PRDM6	TCEB2	ASS1	DLC1	ANP32A	GAP43	PKDCC	PLEKHF1		PTRF	ZYX
RPL37	ARHGEF3	C7orf50	IRF2BPL	GSTO1	TMEM123	SLC25A12	ROR2	IL1RAP		PFKP	ATAD3B
NPM3	ZFPM2	PPA1	MRS2	PRR5	GTF2I	DDX43	ITGB5	CGA		MGST3	ZNF649
BLVRA	EHD2	WNT4	DPPA4	RBMS3	MRPS6	MCL1	AC243967.1	ATP1B3		MYL12B	C1GALT1
VASP	SST	ZNF22	PMEPA1	ADAM9	PPP1CC	RNASET2	NECTIN2	CPM		PHLDA3	PSMC4
HSPE1	MYLIP	HNRNPD	PHC1	BMP4	CENPF	TBC1D23	MIR302A	LMAN1		HAND2-AS1	PLSCR1
PRDX1	CRTAP	RPS15A	SMIM3	ECE1	WASF1	SOX15	MSI1	ATP6V1C2		FKBP14	PACSIN3
SLC25A39	MCHR1	SHFM1	GABRB3	PHACTR2	FKBP3	FBP1	SPINT2	SDF2L1		MGST2	MRPS12
SSB	AMIGO2	RAN	NEFH	GLRX	HMGB2	PSIP1	BTG2	COBLL1		TUBB6	POLR3G
PEBP1	COL27A1	SMIM19	AEN	DSG2	IRX2	LIMD2	ALCAM	CDC42EP1		TYMP	NPM1
GCNT2	CMBL	OLA1	IFITM3	PRSS35	IQCK	SNHG15	BAMBI	ERVV-1		SBSPON	TOMM40
AGPAT2	COL3A1	OARD1	FABP5	ATF3	C9orf16	MUC3A	APLP2	ADK		TNNI1	HDAC1
CCPG1	LMNA	EIF2AK1	DNASE2	LBH	SMARCC1	FOXN3	RHOBTB3	ZNF702P		OSTC	RPL39L
SUCLA2	EVA1A	PSMG3	ETV5	S1PR3	EFNB1	ZC3HAV1	SNRPN	CAB39L		FNDC3B	DDT
SP5	NAALAD2	HAUS1	SLC44A1	CDC42EP3	VPS35	HESX1	CALM2	CYP19A1		LOXL2	NLRP7
RPS28	TIMP1	SMARCB1	TNNT1	PLOD2	ZNF219	MIF	CXCR4	PLB1		CDC42EP3	AMD1
GABRB3	PFKP	CAMTA1	PODXL	SH3BP5	RNPS1	CENPA	LINC02582	ANXA1		H2AFJ	NPW
RPS17	MYL9	C7orf55	MT1E	SPON2	DNPH1	JARID2	CRB3	MYDGF		PKP2	CD3EAP
METTL10	SPON1	MYEF2	TCL1B	TMEM263	ASRGL1	SERINC5	P4HA1	LEPROT		LIMA1	SFT2D1
MRPL16	C9orf3	ODC1	RPL39L	SERPINB9	TOX3	GPR19	MFGE8	KATNBL1		MAGED1	CALM1
HMGA1	FCGRT	C7orf73	NUDT15	ERRFI1	RNF130	AC005062.1	RND1	HPCAL1		CALR	DCUN1D5
NIT2	BAMBI	RPL13A	LSR	P4HA1	MSX2	AC106872.5	AMOT	PGM3		MYRF	ALPL
WARS	LGALS1	CCDC85B	CORO2A	P4HB	C17orf96	KHDC1L	GAMT	GORASP2		FCGRT	OLFML3
GJA1	PAMR1	DHFR	MT1X	CD248	PDAP1	REEP6	FARP1	GPC1		CRTAP	RRP9
TCEA1	ACTA2	PCM1	CHST2	NEAT1	C19orf43	PSRC1	LAMB1	CERS5		BST2	HERC5
FGF2	B2M	AKR1B1	DSG2	SLC9A3R1	CLGN	GABRB3	S100Z	CD164		VTN	NANS
NCL	PURA	CACYBP	UQCRH	PRDX4	H2AFX	TUBA1A	SLC9A3R1	SLC20A2		HSPA5	SKA3
OLFML3	CALD1	SMC3	SURF6	RHOC	HNRNPA0	TNFRSF8	LEFTY2	PAXX		CDK6	SLC2A1
RAC3	GLIPR2	PRMT1	UNC5B	PODXL	GREB1L	ABHD12B	LINC01006	ELMO1		BNC2	PHLDA2
APOC1	BAIAP2L1	PHF14	TBC1D23	LGALS3	FGFBP3	MRS2	PHKA2-AS1	ATP10D		SSR3	MRPL34
SURF6	ST6GALNAC3	CPE	IGSF8	ME1	DNALI1	RPP25	PPFIBP2	GPSM2		MRC2	NCL
SALL4	CLDND1	CUEDC2	CLDN6	ST6GALNAC3	CAMTA1	FUNDC1	MYL3	PPP1CB		P4HA1	CSTB
SERINC3	SERPINE2	PDAP1	N4BP3	PAPSS1	HNRNPH3	RPL8	ABCA1	MAN2A1		PCDH10	NLRP2
TCL1B	HAND2-AS1	FST	POLR3G	TFPI	ILF3	DNMT3B	TSPAN3	CASTOR1		HCFC1R1	SIGIRR
RPS15	COLEC12	PCNA	COL9A3	PDGFRA	OTX2	REC8	WWC2	TINCR		ARHGAP5
ATAD3B	OAT	ZFP36L1	CERS4	KLF6	IGF2BP3	HLTF	AK4P1	STRA6		PRR5
CEBPZ	IQGAP1	CCT3	CD2AP	F3	ID4	NDUFAB1	SLC25A18	MCFD2		TPST1
CD3EAP	PDGFRA	CHD7	PAK1	PLAT	SSRP1	EEF1A1P5	ACKR3	MGAT1		PVRL2
TMEM64	SERPINH1	HN1L	CD3EAP	PDPN	RANBP1	MSH2	EDARADD	AP000769.1		PGM3
RP11-132A1.4	CSRNP1	DPYSL5	OLFML3	HAS2	ECI1	EPHX3	MIR367	PTGES		ATF3
LMNB1	SERPINB9	ARL6IP1	RRAS2	EMP3	PTN	ZNF534	ARL6IP1	CALHM2		SEC31A
TAGLN2	ECE1	ERI3	AGPAT2	MYDGF	GCSH	SKIL	RHPN2	RASA1		CAMK2D
GNB2L1	S100A11	MAZ	HK1	FKBP10	MSI1	TMSB4X	DPEP1	SWAP70		ECE1
RRAS2	TMEM263	FAM173A	PFN1	P3H1	WDR60	NCBP2-AS2	CXADR	SERINC2		CD151
USP44	PTPRD	PGD	APOE	ARHGAP5	NAT14	CNMD	PARP16	ARHGDIB		FTL
DDX39A	PLA2G12A	VPS35	PDCD2L	FURIN	SFRP1	CERS4	EBP	PELO		CALU
HLA-C	SLC9A3R1	TCF3	SKIL	TAGLN	IFI16	MND1	COL4A2	CLDN4		PRKCDBP
ITGB5	PLOD2	MSX2	KIAA1033	ACTA2	PPP4C	IDH1	PPIC	ODR4		SSR1
REXO2	LAMB1	PGRMC1	DDX43	PLA2G12A	NMRAL1	ZNF675	EOMES	CDK2		CHPF
PERP	OSTF1	SSRP1	FERMT1	TGFB1	CITED4	IFI16	FUCA2	TNFAIP2		KDELR1
ARPC5L	CTSL	IGFBP5	PTMA	GPR180	IER5L	HERC5	MYO9A	SEC11A		TP53I3
DSG2	TAGLN2	SRSF5	SUCLA2	FNDC3B	PLPPR3	TEAD4	EGR1	ERO1A		ALDH2
RNF187	DOK4	HMGB2	MID1IP1	TSPAN5	WDR34	PRDX1	TMEM165	SRPRB		SPTBN1
BTF3	LBH	PRDX1	RNASET2	DYNLT3	SMARCB1	DPPA3	MIR302D	RNF149		EFEMP2
PRPS1	PPIB	PPP1CC	TRNP1	LMAN1	FAM213A	ZNF826P	FSCN1	FSTL1		ADGRA2
SLC25A6	FKBP14	TCTEX1D2	SDC4	CRTAP	BZW2	RPL12	FGB	TRIM34		PIGH
NANS	IFITM3	LAMTOR4	HTATIP2	IFITM3	ZNF580	TET1	CALM3	AAK1		CHI3L1
PDCD2L	SH3GL3	LUC7L3	RPS3	PGM3	KDM1A	PI16	SLC5A9	MFSD12		ERVH48-1
NOL7	CHN1	PSMD7	TMEM64	JDP2	DCTPP1	ZNF486	ST5	ERP27		ITGB1
COX17	AXL	AKR7A2	LAPTM4B	PRKCDBP	TPBG	SLX1A	TPST2	PPM1N		PPP1R14A
JARID2	WBP5	PIH1D1	FBXO2	KRT18	TMEM106C	FBXO36	PDPN	ALAS1		PDZRN3
CD2AP	GAS7	ZNF580	CHAC1	ITGAV	MPLKIP	HBA2	MSMO1	DHX32		CRB2
PTPN2	MYDGF	SMARCD1	PROCR	PALLD	PNMA1	PGD	LEFTY1	AC011487.2		TMED3
HSPA4	SORBS3	PPAT	LINC00458	PLTP	EPHA7	ENO2	DPYS	GM2A		ARHGDIB
PAK1	TMSB10	TXNRD1	LDB2	BMP1	CCDC160	ZNF649	SPATS2L	ESRRG		FLNB
LBH	EMP3	PAWR	SKA3	CAMK2D	SUPT16H	MIR367	B4GALT4	TMED10		NRP1
THY1	IKBIP	GLOD4	ATAD3B	PXDN	STMN2	ID1	BEX1	CREM		MAN1A1
HSD17B4	SNX3	LDHB	STX3	CTSZ	RND2	CBFA2T2	FAM198B	KANK4		EVA1B
SKA3	TMBIM1	EHMT2	EZR	MT2A	SPHK1	HUS1	PAPSS1	ADAM8		ANXA6
HEBP2	PRICKLE1	WHSC1	SEPHS1	DSE	CARHSP1	MARCKSL1	VEPH1	RDX		COPB2
NOP16	ART5	PPIL1	FLVCR1	DNAJC15	NES	BAK1	PTPN5	FOLR1		SNHG18
PHC1	SSR3	TM7SF2	NSG1	TMEM141	PPP1R1A	ZNF727	ASPH	PKIA		LGALS3
PAK1IP1	ANXA6	CENPM	CLDN10	MRC2	TMEM132A	ACOXL	AK4P3	SLC35F5		PDLIM2
SKA1	RRBP1	LCMT1	CD81	TPM4	NEFL	HBA1	SOCS2	LINC00643		SNX3
MID1IP1	ACTN1	NAT14	HMGA1	DKK1	HILPDA	MIR302D	CDH11	PMM1		ADAM9
ZBTB8OS	EFEMP2	PPP4C	IQGAP1	GSN	OPN3	OAZ2	DBN1	TPM4		TGFBR3
AMD1	GADD45B	RBMX	RYBP	TAGLN2	FAM89B	STAT3	LAMA1	STT3B		LBH
ZNF146	FNDC3B	USP3	C1GALT1	IGFBP6	MXRA8	QPCT	FOXH1	MED12L		EXT1
ARFGEF1	NDFIP1	FAM133B	VAMP8	SERPINE2	SPATA33	DDB2	ZDHHC9	CCR1		GLS
ACTG1	ST3GAL5	H2AFX	STOM	FKBP14	MEX3A	LINC01508	NTS	PPP1R15B		TCEAL8
HDAC1	TMEM88	MPLKIP	AASS	DOK4	ORC6	TCEA1	PROCR	ST7		TMEM263
HSPA9	TEK	C20orf27	MYC	KDELR2	CGA	TRIML2	KLF6	TMED3		COL27A1
PGAM1	PVRL2	HMGB3	RPSA	JUN	KMT2E	COL1A2	LARP7	S100P		SH3BP5
GPX4	FURIN	PMVK	EIF3K	IKBIP	TPGS2	LARP7	KLK13	MICALL1		CAPG
ATP6V1G1	EBPL	POLD2	SLC7A5	TMSB10	HES4	SLX1B	AC010503.1	GSDME		HTRA1
DSP	FSTL3	ZIC2	TRIP10	YIF1A	SSBP4	GPR160	COL4A5	WNT10B		COMT
AURKAIP1	CD63	HNRNPC	KAT7	HUNK	PODXL2	YBX3	CCNG1	IL36RN		MMP2
UBE2S	PXDC1	IFT22	APOC1	GPX8	IMMP1L	GOLIM4	TMX4	MAFF		ARPC2
GCHFR	SPTBN1	SMDT1	SPTLC2	PLXNA2	BAZ1B	AASS	ASRGL1	ARL6IP5		TCF21
RBM7	ITGB1	ORC6	PERP	TSPO	PBX3	CRABP2	GALNT7	TUSC3		RABAC1
TUBB2B	TMED9	CDT1	KRT18	KCNQ1OT1	WHSC1	FAM151A	PTGR1	CMAS		ARF4
SERPINB6	PARVB	LGI1	REST	RCN3	NSMCE1	ATG3	LRIG3	EDEM1		OST4
TARS	PGM3	RNF5	SERINC3	EVA1B	SEMA3A	WDHD1	TRIM2	ATF6		TMSB10
DENR	EVA1B	LINC00665	NLRP2	CDK6	HSDL1	GPX2	HOOK3	COLEC12		ERRFI1
SEC61G	TMEM100	FAM229B	GJA1	PURA	RPA3	JPT1	SMIM12	ZFAT		EGFLAM
APOE	DAB2	FTSJ2	B4GALT4	ANXA2	SBK1	MT-RNR2	PELI1	TGFBR3		NAALAD2
RNF19A	SSR1	GLUL	SPRY2	HDLBP	CNTNAP2	AGL	PLPP1	TFEB		DOK4
HSPD1	NPTN	GNAI2	GRAMD1A	CCDC184	PHF6	FSCN1	FAM122C	KCNN4		LEPROT
TIMM50	PHTF2	RPL23	DPYSL3	CKAP4	CIAPIN1	PTTG1	MAGED2	WFS1		PDLIM5
AKIRIN1	MPZL1	RPL36A	STAT3	RP11-14N7.2	PLEKHO1	TNNT1	MCU	RAI14		GNAS
NPW	ELK3	CKAP2	FAM222B	MYL12B	DRAXIN	SUMO2	AC007906.2	OSTF1		P3H4
CSTB	FKBP7	CXXC5	LYAR	TMED9	TYMS	SLC5A5	CEACAM1	IFI6		SLC39A2
CD81	CAPN2	BUD31	SIGIRR	FLNB	EVL	DPYSL2	ACADM	RPN1		CD164
PLEKHB2	CTSZ	IDH1	CCPG1	JAK1	GABPB1-AS1	CDKN3	CD177	PXDC1		COPA
TOMM40	CHPF	SNCA	RRP9	AXL	DEAF1	RPS12	SLC48A1	LIN28B		FKBP7
ATP5H	PHACTR2	NREP	DHCR24	CAST	PCM1	HPDL	NODAL	ENG		SEC23A
TMEM183A	PXDN	NUBP2	CCNE1	LNPEP	PAFAH1B3	RPL22	NEK2	SKP2		LOX
NFKBIB	SRPX	ILF3	PPIC	SIL1	TLE4	BRD3	DEPTOR	AC010328.1		MYL12A
SLC7A5	THBS1	HOXB-AS1	USO1	PRICKLE1	UHRF1	TXNIP	ZFP36L2	PI4KAP2		MSRB3
APIP	BST2	HNRNPA0	LINC00467	ELOVL1	ZNF22	METTL26	ANPEP	HSD17B1		ZNF641
TMEM141	RHOC	SRRM1	NOP16	DSP	NKD1	HMGB2	PRR15	RAB11A		COPZ2
DCUN1D5	ADAMTS1	CENPU	SNRPN	ITM2C	RTN3	CMBL	PRCP	AFAP1L1		DEGS1
PSMC4	MGST3	CLNS1A	LITAF	ARPC2	KLF3	RGS2	TMBIM1	USP47		KCNMA1
LSR	MXRA7	ANP32E	SLC3A2	SGCB	USP3	RTKN	ABCC4	SIL1		TAX1BP1
SDHD	JDP2	CENPN	GNPNAT1	COLEC12	GLUL	ZFP42	CER1	FAM120AOS		FLRT2
PLA2G12A	RBMS3	AIMP2	MDN1	MYLIP	CDCA7L	LRRC75A-AS1	DHCR24	ZNF750		LRRC32
DESI1	TMEM141	RSL1D1	WNT5B	ALDH2	PMEL	CKB	DUSP1	LRRC1		PDIA3
TCEB1	WIPI1	USP10	DIAPH1	EXT1	MDFI	PPP2R2B	CMBL	CALU		PDLIM3
CCNE1	PALLD	MYO10	OAZ1	TSPAN9	ZNF608	RPL13P5	FLNA	VPS37A		TMED10
TRIM28	SH3BP5	PBX1	VASP	LAMB1	CCDC85B	PRKCQ-AS1	TRIM32	CTNND1		JDP2
LAGE3	WIPF1	WIPI2	SERPINE2	PCOLCE	RHOB	PELI1	ARSE	OVOL1		CAPN2
PNP	DNAJC3	NHP2	SLC2A3	SEC31A	NUDT11	MRPS26	AMBN	MAP7		COPB1
DNAJB6	NAV2	FGFBP3	NFKBIB	TNNC1	DYNLL2	RPS3	GJA1	BRAF		TMEM165
MYSM1	GNG2	PAIP2	MT-ND1	LIMA1	CUEDC2	RPL26	FERMT2	CLIC4		AMIGO2
YARS	SGCB	RANBP1	WARS	IQGAP1	RP4-665J23.1	HDHD5	FBXO2	SIN3B		LRP1
PTBP3	PRKCDBP	SNRNP25	SLC29A1	PHLDA1	PSMG3	CENPM	SALL4	SSR2		SSR4
RBP1	LMAN1	AKAP9	LMNA	ANGPTL2	HIST1H4C	KLRG2	RHOF	TOM1		F3
KIAA1551	MTDH	CNIH2	ZYX	RND3	IER2	DPPA3P2	CHD1L	SNX14		LAMC1
ATP5D	MLLT3	GATAD1	DDX39A	RPS6KA3	ARL4A	SALL4	LHFPL2	TCF7L2		RAMP1
ISOC2	EMILIN2	IFI16	CYCS	FLNC	SMDT1	SUSD2	SEC23A	TBK1		ANXA1
RPL7	TAGLN	AP1S1	DSP	OSTC	VAMP5	MGME1	NID1	KRT8		SEC24D
REST	CNN1	RFC4	ARFGEF1	LRP1	CMTM3	NUDT15	DDHD1	MAGED1		SEPP1
MPG	TEAD1	SECISBP2	CAPN1	MAGED2	LYRM1	RPL31	TCEAL9	CREB3L2		VIMP
NLRP2	CCND3	ECHS1	PLP1	SIPA1L1	SF1	PDCL3	AFP	TMED2		AES
SKIL	PPFIBP1	WDR54	ZNF770	NGFRAP1	2021-09-06	AKIRIN1	JCAD	ACTR6		LRRN4
CEP135	PHF19	MAGEF1	VDAC2	SEC23A	HOMER3	SUZ12P1	SBSPON	ETFA		FXYD5
PHB2	RAB31	RSBN1L	NPW	TMEM98	KLHDC8B	CENPH	FGF17	SLC2A1		TMBIM6
RARRES2	SEC24D	PRKDC	GABARAPL1	SEMA5A	CHMP2A	BNIP3P17	NAALAD2	ADGRG1		SRPX
TRIP10	P4HB	COA1	RNF167	CAPN2	LARP7	RPS27A	BSG	SLC5A6		ELOVL1
ERICH1	MAB21L2	LYRM1	KIAA1551	LARP6	TMED4	ACAA2	TMEM9	PDE4DIP		IQGAP1
YBX3	ITM2C	RNASEH2A	TNFRSF12A	COPA	DCTN3	RPL11	APBB2	ERBB3		SERF2
COX5B	LYN	STRBP	TCEA1	NDRG2	MAP7D1	YIF1B	CEACAM6	ADAM17		UGP2
YWHAH	PPP1R14A	C1orf35	SALL4	LLGL2	C7orf55	IFT22	COL26A1	FNDC3A		GATA6-AS1
MRPL41	SYNE1	ARL4A	CTSC	OAT	BAZ2B	LITAF	MX1	NET1		SGCB
MEIS3	HOPX	SRRM2	WDR12	CNN1	GPC2	GABARAPL1	CA2	NAV1		VCL
PRR13	ATP1B1	FNBP1L	PTPN12	GFPT2	UBE2L6	ALKBH7	CALB1	LINC01960		PDGFRA
C1GALT1	KDELR2	ATP5J2	FOXN3	FKBP7	KLHL23	UBE2C	XYLT2	MOB3B		SSR2
LRRFIP1	KIFAP3	XRCC5	AFG3L2	ACTN1	PCNA	PARP1	DNAJC15	RCN1		PLAT
PYCR2	PPP1R15A	LTA4H	C19orf24	IFITM2	FAM195B	C2CD5	VANGL1	CD59		CMTM6
SAP18	CDK6	IRX2	RPS27A	TMED3	ZKSCAN1	SUCLA2	ROR1	SERP1		TNNC1
IFITM2	RHOD	HRSP12	RPL11	GOLGA3	EHMT2	LINC00458	GLUL	KRT18		PDGFRB
CHEK2	PKP2	THYN1	PEBP1	DLK1	IFT22	FP236383.2	FOLR1	SEC61A1		PPFIBP1
CLINT1	GUCY1A3	PSMA4	SLC1A5	FLNA	C11orf49	EGLN3	GLRX	DIP2B		FAM177A1
BLVRB	SEC61B	NUSAP1	AKIRIN1	MGST3	DHFR	SKA3	FOXP1	MVP		RRAS
RYBP	F3	CKLF	FKBP4	SERF2	MLLT11	ZFR2	PHACTR2	TUFT1		MYOF
ATP5G1	OSTC	LUC7L	PDPN	ACKR3	TMEM97	FP236383.3	H1F0	PCLAF		TGFB1
ZNF682	LGALS3	CCT6A	PELP1	PFKP	FAM229B	DBN1	DUSP23	OSBPL9		DYNLT3
EIF2S3	ARPC2	CENPA	MLEC	HSPG2	FAM161A	NTHL1	HAS2	DAG1		CLDND1
EIF1AX	SPPL2A	ACTL6A	MTHFD2	CYR61	IFT57	FKBP4	FGFR4	TNFRSF21		NUCB2
MRPL18	CSRP1	ANP32A	C1QBP	TP53I13	E2F5	ETV4	ZNF747	STK3		H2AFY
LAPTM4A	STX3	FUS	CEBPZ	PDLIM5	EGR1	LAPTM4B	S1PR3	SSR3		TNFRSF12A
LIN28A	TMF1	MFAP1	NPM1	FTL	CEP290	A4GALT	SLC25A44	GRB2		REEP5
RRP9	ST3GAL1	STRA13	CDX2	SDC4	SMARCE1	FP671120.4	GPRC5B	CPEB4
TMEM54	LPGAT1	CCDC160	SC5D	MTDH	HP1BP3	HELLS	PDHA1	KYNU
LITAF	CYB5A	BCAT1	EGFL7	ANXA6	FYN	PYGB	GTF2IP4	SRP72
FAM195A	GFPT2	DNMT1	PLS3	COPB2	ABI2	ARL4D	OTUD6A	TMED5
GSTP1	TMEM45A	TRAPPC2L	RPS12	SEPP1	NELFCD	SERPINB5	PVR	LNX1
GRPEL1	TP53I3	BANF1	RMND5B	OST4	SCCPDH	SOCS1	APBB1	ZNF292
CHORDC1	THY1	THUMPD1	PINX1	ANGPTL4	CCDC25	LDLRAP1	AHNAK	C1orf198
GRB2	ARID5B	HMGB1	PIM1	CRB2	SYNE2	CD200	HLTF	AL357060.1
NDUFAF4	PARD6B	NCBP2-AS2	THY1	COPG1	CKAP2	RFWD3	SSBP3	ATP6AP1
TALDO1	TYMP	ATIC	BOLA3	TMEM45A	EPB41	SUMO1	ENPP2	FRMD4A
COA7	GPX8	ITGB3BP	MAD2L2	PPFIBP1	GOLM1	VIM	DERA	CANX
C19orf24	YIPF5	BPTF	CRTAP	PIGH	UBE3D	RPL35A	ITM2C	SPRYD7
CTSC	ITGA5	KIAA0101	BNIP3	DIO3	CAPRIN1	OCIAD2	GTF2IP1	EMC7
NDUFB10	RRAS	NUPL2	SFT2D1	GNAS	ERI3	ZSCAN2	GTF2A2	ARL4C
RPRM	SIPA1L2	YEATS4	PGAM1	CD164	OARD1	RPL7A	SGPL1	ISM2
MRPL34	FXYD5	YWHAE	REXO2	MAGED1	HIP1	MTRNR2L12	SLCO1A2	NECTIN3
ZC3HAV1	KRT8	MFAP2	RAC3	CSRP1	LIMD2	TOMM40	UGDH	MAP4K5
MLX	PRDX4	PPA2	PDXK	PON2	PCBP4	ECI2	SLC35E4	C1QTNF6
COX5A	VIMP	CTNNAL1	KCMF1	RSRP1	MFAP2	SRSF10	GSN	SSR1
BAX	ANXA3	C9orf142	NIT2	CXCL14	TSR3	RPS3A	GLYCTK	PDIA6
TIMM10	P3H1	SRPK1	CD24	LRP10	HINT2	RPLP1	KRAS	SIDT2
STAT3	SERPINB1	KMT2E	AGFG1	LMF2		PEMT	PDHB	CD63
TES	DSE	NFYB	RPL36AL	PLOD1		SNRPC	CDX2	DDB1
PHB	TPM4	NUB1	CYB5A	PPP1R14A		POLD1	SLC2A14	AL139002.1
DCXR	GFPT1	DBF4	KRT19	FAH		BIK	MYCT1	KDELR2
ZNF121	HSP90B1	IRX3	HDAC1	SSR1		ST6GAL1	SPTBN1	LGMN
PINK1	TMEM30A	LUC7L2	MT-CO2	SNX3		STIL	SPATS2	DNAJB9
FAM184A	ARHGAP42	KRAS	HLA-C	CST3		PTPN2	NAXE	SLC38A6
ZYX	FAM177A1	CDK4	PAK1IP1	FAM177A1		FP671120.3	HORMAD1	FANCE
MAK16	AGPAT2	BNIP3L	ALPL	PDLIM2		CCNA1	TPM3	NECTIN4
RNF167	CMTM6	PLEKHO1	WDR74	EZR		MKRN1	NEO1	EDF1
PLP1	CALR	PTOV1	POLR1D	ERLEC1		SHPK	CCNI	SRPRA
MRPS23	CAPG	SOX4	PLEKHB2	EVI5		SENP2	RCBTB1	SFXN1
ALDOA	OAF	MDH2	DNAJB6	COL4A5		TGIF2	SPTAN1	NSF
TOR3A	TUBB6	ABRACL	RNF114	VEGFA		MSTO1	LLGL2	HSPB8
ALDH3A2	PDPN	TAF15	NIPA2	PHTF2		BIN1	MMD	SYNJ2
GADD45GIP1	ATRNL1	PHGDH	TM2D2	SYNGR1		FAHD2B	KCNV2	RN7SKP209
ACSL4	KDELR1	PNRC2	GPM6B	P3H4		USP7	ABRA	RAP1B
NOP58	SEC61G	ZNHIT3	JADE1	B4GALT4		GCHFR	PDS5A	LYPD3
KIAA1033	FKBP10	NSMCE4A	HAS2	ARID5B		UNG	GDA	INF2
CCNC	MYADM	ZNRF1	ATP6V1E1	SORBS3		ZNF682	CDC42EP4	AES
MRPL32	GABARAPL1	SRPK2	CTTN	OPTN		RHOXF2	CDKN2AIPNL	AC004997.1
PUM3	KLF6	XRN2	TMEM165	HSP90B1		IMP3	TMPO	FADS3
DPYSL3	IL13RA1	LARS	SERPINH1	SERPINB1		MX1	FGFR1	PTPRF
PHAX	DAD1	PPM1G	DDX21	CD151		TPM2	C1orf210	LINC02506
TOMM22	SURF4	TYMS	LIN28A	YIPF2		NECTIN2	LPP	HLA-G
RPP38	PLTP	AKR1A1	EMG1	SPTBN1		PRDX3	SNHG14	E2F8
PSMA5	ARL2BP	HELLS	TRIM71	TMEM214		GLUD1	GFM2	SDC1
SERBP1	SPRYD7	MCM3	RCC2	UGP2		SLIRP	PDLIM1	SAR1B
SIRT1	DPYSL3	FAM210B	GRPEL1	SARAF		FAM207A	ARHGAP12	B3GNT5
SNRPD3	DNAJC15	COMMD4	CECR2	ARF4		UBTD1	ELMOD2	CRAT
MPV17L2	ALDH2	SMIM20	HSPA8	CALR		UGP2	RTL8C	RALB
BUB1	SPTAN1	TOP2A	TOMM7	RRAS		EEF1A1	ARHGAP29	MFAP5
AGFG1	TGFBR3	RUVBL1	TBCA	NDFIP1		CSRP2	PRDX3	BTBD10
KRR1	ERP44	WSB1	LSM12	GALNT10		CENPU	LTA4H	TXN2
ATP6V1E1	COPA	NME3	SLIRP	TUBB6		ACOT7	SLC37A4	LINC00456
PRELID1	ZNF641	ADSL	TUBB4A	MYO1C		APLNR	BICD1	UCHL3
RBM8A	SEC31A	CCDC25	MYBL2	KDELR1		PIF1	CLDN6	VAMP3
GRSF1	RP11-14N7.2	SS18L2	GRSF1	SCYL1		HS6ST1	PNPT1	ATP6V0D1
MTHFD2	PDLIM5	MRPS9	PNP	NUCB2		PPIA	HEXB	ISOC1
LAPTM4B	PRNP	HADH	RPL8	TIPRL		RNF138	NCAPD2P1	NINJ1
RNF114	MBNL2	APCDD1	ZNF281	RAB32		C8orf33	ID2	ERVMER34-1
NUDC	UPP1	SMARCA4	LRRFIP1	TNFRSF1A		SAP18	PCYOX1	SLC31A1
MDN1	TMEM98	NUTF2	SDHD	AES		ISOC2	STX3	MPP1
LRPPRC	PACS1	C16orf87	RPS18	ACTC1		GRAMD1A	RFK	TM9SF1
TUBA1C	KRT18	MYL6B	MCL1	PVRL2		GAS5	SUSD3	MANBAL
SEPW1	UGP2	E2F5	TARS	ASCC3		RPL29	FRG1FP	DSG2
SFT2D1	HACD1	NOB1	BAX	DNAJB14		RBMX	AC005046.1	ARHGAP10
HNRNPA3	PHLDA1	PMF1	UBE2G1	MAP4		RPS25	ZNF764	DLX4
MRPL12	ANO6	BSG	PDHB	HEXB		CLDN10	SYNGR2	TDRP
TRABD	JAK1	GBAS	ITM2B	TPM1		COMMD4	FUOM	SLC40A1
SAV1	HUNK	RAD51C	TGIF1	LPP		HKR1	LIFR	ZNF440
NARS	TMEM165	CHD4	TXN	SEZ6L2		PLLP	ZIC3	MCEE
YRDC	OST4	ANKRD11	NANS	TMEM165		ASH2L	SCARB1	HSPA5
PSMA3	PEA15	POLD3	MT-ND2	FAM63B		CHEK2	TUBG2	FDX1
LSM12	APOE	BCL7A	SLC25A39	CALU		PDHB	TJP1	ANKMY2
PLS3	TBCA	NAMPT	XBP1	LEPROT		TACC3	BCAT2	SEC11C
TXLNG	LHFPL2	TET1	CTSV	MYL12A		TACO1	CPPED1	CHMP1B
RSL24D1	COL4A5	CHMP2A	TIMM44	COLGALT1		AP1S2	CFLAR	CRYBG1
RAB13	PODXL	UBE2E1	NUDT4	VIMP		RAMAC	BCL2L1	KYAT3
SERPINH1	A1BG	TMED4	SET	ARL2BP		SLC6A6	SH3RF1	PKP3
WDR12	RAB23	MED4	ATG3	H2AFJ		SMARCAD1	TAGLN2	TRAPPC3
PDCL3	EVI5	NFE2L3	ASH2L	MORF4L2		JMJD1C	SUCLG1	MAGT1
NDUFV2	REEP5	YDJC	SPTBN1	RNH1		H3.Y	HAVCR1	ABHD5
SRM	ERLEC1	CGA	MRPS12	SERPINF1		VCX	CBR4	FURIN
ADRM1	TMBIM6	PGP	HELLS	TP53I3		DLGAP5	NPC2	ANO10
ITM2B	GLS	YWHAQ	DNAJB11	SH3GLB1		MRPL57	THOC5	IMPA2
SLC3A2	ME1	PSMG4	KRT8	YIPF5		SHISA2	PARD6B	ZDHHC13
VDAC1	SSR2	MT-ATP6	TSTA3	TMED10		COMTD1	MAGEB2	NUS1
DRG1	RPS6KA3	RP11-382A20.3	GID8	HSPA5		RPL3	PRODH	REEP5
MRPS5	ISG15	PEPD	MIDN	COPB1		DENR	KCNJ13	HACD3
SLC25A4	TMED10	SVBP	RIF1	TMBIM6		PRR13	PGM1	TRPV2
MAGOHB	TMEM87B	HDGF	SLC2A1	TEAD1		PQBP1	ROBO1	CTNNB1
MMADHC	CDC42EP1	UNG	CCNC	DEGS1		KHSRP	PPP1R14A	C4orf19
MRPS18C	ENPP1	EIF3L	PRPS1	PHF19		NDUFA8	UGCG	ARHGAP18
DHCR24	DMKN	ENSA	MTA3	ISG15		PACSIN3	PCMT1	BAIAP2
PSMD12	TMED7	UQCC2	SLC25A4	ITGB1		RPL15	SERINC5	PPIB
ESCO1	TAX1BP1	CHCHD3	TRIP6	CLDND1		POLR3K	AC016642.1	PLGRKT
PNO1	DAP	HP1BP3	TET1	CHD3		PFN1	SMC5	ECM1
GNL3	MYL12B	RP9	HSD17B4	SSR3		PCBP1	YARS	CHMP2B
ZNF593	COMT	GDE1	LAPTM4A	RABAC1		TCOF1	FAM19A4	TM9SF2
RPS27L	TMED3	EIF3B	IMP4	COMT		APEX1	TMBIM6	PSMD13
TGS1	TNFRSF12A	RHOB	PWP1	GALNT2		GATD3B	FAM118A	CSF2RB
WDR74	NEAT1	STUB1	DESI2	FXYD5		HORMAD1	CSPP1	PTEN
NIPA2	LEPROT	PKIB	TIMM10	PELO		NME4	MICU1	MOB3A
MRPL42	BMP2	DNAAF2	TUBB2A	2021-09-07		CHAC2	CTSB	SEC22A
CHCHD4	BCAP29	SLC25A33	TIMM50	SURF4		SNRPA	TMEM219	TBL2
ALPL	PRSS23	POLR3K	RBPMS	TMEM30A		NOP56	CDCA4	CCDC47
MRPL17	FAM46A	MIS18BP1	CMTM6	RAB31		RCBTB1	SPDL1	SH3KBP1
MRPL15	FRMD4B	PRPF6	CLINT1	VIM		GATD3A	TROAP	TNIP2
PINX1	SERINC3	TPI1	BTF3	CTSA		PRMT1	LPCAT3	HM13
RAB7A	AP1M2	S100A13	ZBTB8OS	PLS3		DCTPP1	PLEKHA4	TRAM1
PSMA2	SGTB	MRPS6	PGK1	HCFC1R1		NASP	ANP32A	LINC00869
EMG1	SCRN1	ENO3	SLC16A1	SSR2		SRRM2	NPIPB3	CDC42SE1
EXOSC5	FILIP1L	TSEN34	WDR43	APOE		TAF7	EGLN3	GNS
ATP6V0E1	TLN2	CMTM3	ORAI1	GALE		TBCC	NCOR1	AC245297.1
USO1	SPTLC2	C1orf123	ADRM1	PARD6B		CLNS1A	ENO3	FHDC1
UBE2L3	NDFIP2	CBY1	NOLC1	MSMO1		HES6	GALM	SERPINB7
POLR2K	HDLBP	LIMD2	MRPL16	SEC61B		TXN	OSBPL3	SLC16A3
ZNF622	RAB27A	ANAPC15	CALM1	ACBD3		EIF6	FST	PPIAP46
CALM3	ARF4	IMPDH2	SAT2	SSR4		CS	TUBA1C	GSKIP
ATG3	FLOT1	ARPP19	SDF2L1	GLS		HMGA1	GLIPR2	USP15
CCT8	TBX3	EXOSC6	POP7	TLN1		AEN	TRAK2	AKT1
TRIM71	CGNL1	TCF25	DCUN1D5	ARCN1		ZNF98	LPAR2	BABAM1
NOP2	FJX1	CITED4	ARPC5L	ATP1A1		GFPT2	CTSV	IQGAP1
SSSCA1	SLIT2	HNRNPF	GRB2	TCEAL8		FDXR	ENTPD6	TANK
ACOT13	PIGH	TWISTNB	DDT	MMP2		STRADB	HS2ST1	TRIM33
SUMO1	AES	C4orf27	SLC39A1	FKBP11		CDKN2AIPNL	PORCN	USB1
RNASET2	FRZB	USP1	RBPJ	ANXA1		RPL10	LIN28A	TNS3
NIFK	RAB32	MAF1	PRDX1	BIN1		SRSF7	AC004870.1	EVA1B
PODXL	CD248	MED28	GPI	LAMC1		BCAT1	PNMA1	MRPS15
AATF	SLC4A8	TIMM17B	RRP1B	CRHBP		LIN28A	PYGB	CLN3
RPF2	TNFRSF1A	CUL1	SRM	VCL		UROD	HACD1	DLGAP4
CAAP1	PFN1	RHEB	ARMT1	SPTAN1		MRPL2	MPC1	CGB3
RAP2B	LEF1	FAM192A	PHB	CMTM6		FUS	EPSTI1	ELOVL1
TRIP6	GNG11	IER2	TPI1	EIF4EBP1		G6PC3	GNPDA1	ITFG1
GPRC5B	PLAT	TMEM258	RPL28	RER1		BCOR	AQP3	ATAD1
SMARCAD1	CD164	KLF3	PHAX	TLN2		NTS	CKAP2L	NOS2
HLTF	NUCB1	RSF1	PSMC4	RSPRY1		C20orf27	BLOC1S6	RASSF7
EIF3G	MRC2	WFIKKN1	AMD1	RBMS1		SLC25A38	GAS6	RPN2
SDHB	SMAD9	MYBL2	NPM3	GAMT		PFAS	MPZL2	PI4KAP1
SAT2	CD151	NDUFA3	VAT1	SVIL		IL23A	SLC7A5	MED8
FAM207A	H2AFY	SLC25A1	TCOF1	NRBP1		CHCHD3	MDK	TIMM17A
CTTN	FBLN1	POLR2F	CHORDC1	PDIA3		AURKB	SMARCA1	CBWD5
ZNF770	CIB1	CECR5	DAZAP1	CYBA		MTA3	ZNF22	PPFIBP1
PWP1	YIF1A	FAM195B	MRPL34	CSRP2		AL390728.6	MTG1	ERLIN1
POP7	KIAA1462	PAPOLA	SERBP1	DAP		CEBPZ	JUN	AP001266.1
PDHA1	TSPO	NME1	RPS17	SEC61G		INPP5F	ISOC2	IDS
NUDT4	TIMP3	BARD1	MMADHC	SERINC3		ALDOC	FBXO44	SND1
SQSTM1	SIPA1L1	SLC39A4	ALDOA	EBPL		RBBP4	YIF1B	LYPD5
TMEM41B	ELOVL1	FDPS	AES	REEP5		RRAS2	CYP2S1	VMP1
NDUFAB1	FEZ1	GLUD1	SP5	CIB1		CIB1	GNPNAT1	CGB8
PIM1	HSPA5	ARL16	TALDO1	RYK		HMGB1	BARD1	TNFAIP8
CASP3	ZC3HAV1	ALDH7A1	FGFR1	PGM1		NDUFV1	MCF2L2	PCTP
MLEC	EPAS1	UBE2L6	RPS10	C1orf122		CTSF	PTMS	COTL1
SLC2A1	DSC2	ZMAT2	SOX4	RUNX1T1		YEATS4	LINC00888	STK40
EPB41L4A-AS1	ASCC3	CSNK1G2	LMO4	DESI1		ATP6V1G1	GTF2I	BAG3
GNPNAT1	REXO2	PPDPF	MRPL18	SYAP1		TUBA1C	SKA1	RNH1
PCMT1	FLNB	ADNP	TOMM40	CYB5A		SNHG8	SLC1A7	PFKFB4
HTATIP2	SAR1B	PTGES3	NFE2L3	DAD1		CDCA4	POLD4	SMARCA2
NOLC1	PVR	ABI2	SYPL1	TAX1BP1		MAF1	RTKN	SNX13
WBSCR22	H2AFJ	NUDCD2	RPL22L1	GPX4		MT-RNR1	ERP29	CCDC28A
IMP4	SIL1	MIEN1	YARS	FAM127A		EGR1	CALD1	SLC44A2
RNASEH2B	RABAC1	SLC39A10	S100A10	SLC25A6		BAX	PDLIM7	AL078645.1
RIOK2	TRABD2B	HMGCS1	MT-ND4	RPP25		SLC39A10	TECR	GGH
RIF1	RPP25	CCNI	RAB34	MED13L		DNAJB6	PIGT	CGB1
EGLN3	PKDCC	EVL	LAGE3	GABARAPL1		NOP53	FCGRT	TREM1
ARMT1	CD59	ILF2	NIFK	LAMP2		RAB13	AC011447.3	CGB2
MKRN1	MAP1LC3A	PSPH	YWHAH	PRRC2C		NAP1L1	HMGN1	UBAC2
GID8	PDXK	EEF1E1	IAH1	RAB1A		SSNA1	PET117	CGB7
TMEM70	SEC23A	VDAC3	MRPL4	MYADM		RPS14	CCS	LGALS16
AFG3L2	IGSF10	GSPT1	DENR	ARG2		TCP1	TMEM150C	CGB5
UTP11L	RND3	PLPPR3	EIF2S3	ATP6AP1		RMND1	RAB17	SLC29A1
RAB18	ADAMTS12	HNRNPH3	MKRN1	MPZL1		NONO	SMC3	RXYLT1
METAP2	MAP9	UQCRC1	MRPL15	DLG1		AP2B1	BAK1	MFSD1
SNRPB2	VCAN	ZC3H13	KDM5B	GPAA1		ZNF644	TSPAN13	DCAF12
TNFRSF12A	TNIK	LSM6	NDUFS5	CRELD2		FLYWCH2	UTRN	RAB8B
GEMIN6	SVIL	EIF4B	SLC25A5	SIPA1L2		LUC7L	LMBR1	TRAM2
ARL4D	PDLIM2	CCDC34	DNAJC2	ARMCX3		PIM1	NCOA4	TMEM214
RCC2	GLRX2	PUS7	ARPC1B	TIMP3		RHNO1	LINC02575	LAD1
SYPL1	SSR4	CKS2	LYPLA1	THY1		AC092447.7	SLC35D1	BAIAP2L1
CD24	RGS3	TBRG4	HSPA9	AEBP1		TIMM50	SLC25A5	DAP
PRDX4	ACBD3	TSR3	PSMB2	DMKN		RRS1	ADAMTSL5	TMEM243
LIMS1	ROR1	EIF3D	CALR	CLTB		SET	DBI	TMEM265
	GAMT	CSDE1	TAGLN2	SAT1		BRDT	SNX24	ACTR3
	ARHGAP5	NT5C3A	TOMM20	CASP6		CCDC169	PLEKHJ1	YWHAZ
	TGFB1	SAE1	PCMT1	COL4A6		PLEKHJ1	NIPAL1	TFG
	TWF1	UBTF	ATP5G3	REXO2		PPIC	HMGCR	PICALM
	AAMDC	SNRNP70	EIF2S2	FHL3		RPS5	GPD2	ARL8B
	RAP1B	EXOC5	HSPA4	TRIOBP		MCM5	MRPL22	PTPN21
	TMCO3	CSNK2A1	CSTB	PLPP3		C19orf48	F2RL1	AVPI1
	LIMA1	PAXIP1-AS1	LMNB1	SEC13		RAD51	EIF1B	FUCA2
	HEY2	CKS1B	PSMA2	NUCB1		ZNF574	IFI16	TMEM189
	SERINC1	HIST1H1A	CNIH4	XBP1		ALDH7A1	TRAPPC1	UBE2E3
	MYO1B	RBPJ	PHB2	N4BP2		NSMAF	NUSAP1	ODC1
	VRK2	GRHPR	UBE2S	TSPAN4		RNASEH2A	LRRC42	HMG20B
	B4GALT4	DTYMK	PPP1R14B	PRDX5		NDUFAF7	MAEL	GNAI1
	HK1	TADA3	HSPA5	EFNB2		PRPSAP1	TNNT1	HOPX
	ARFGAP3	CHD1	AURKAIP1	SDF4		NARF	TXNIP	ADAM12
	TSPAN4	EIF4EBP2	PSMA5	PNRC1		RHOT2	HMGB2	LRRC58
	RAB34	CPSF6	SSB	PLD3		MAP4	SGO1	TMED7
	SH3BGRL3	PIN1	CCND1	PPP1R15A		DTD1	AC103843.1	NMD3
	PCOLCE	BTF3L4	RSL24D1	CNPY2		SESN1	ATP5IF1	COMT
	FSTL1	RFC1	POLR2H	H2AFY		PQLC3	ACSL1	NR6A1
	RSPRY1	CPVL	RNF187	EMILIN1		MRPL12	LUZP1	SLC35F2
	MYL12A	ZDHHC4	ENO1	BST2		SNORD22	SLC7A8	GREM2
	GOLT1B	C16orf13	EIF5A	RAB2A		EID1	PROS1	TCL6
	SARAF	SNRPC	PRDX4	BTG3		ATP5MC2	PTCD1	NAGK
	POMP	TRA2A	GPX1	CTSV		QARS	FAM177A1	SARS
	SLC1A3	WASL	RAB13	C19orf70		TRIM49C	TOP2A	TIGAR
	MANF	EPRS	ABRACL	EMC7		ZNF691	NRBP1	TM2D2
	CRB2	DNAJA1	YBX3	S100A16		HAND1	SLC7A3	EAF1
	IER3	SAP30	CTBP2	PFN1		HAT1	SLC3A2	DCAF6
	TM9SF3	HNRNPR	SNRPB	GNG11		CD320	SCOC	RNF6
	RAB18	PAICS	ATP5D	PLIN3		MCM7	HMGCS1	HTATIP2
	MOSPD1	PPIG	ERP29	SLC2A1		PGAM1	MAP4	TFAP2C
	CKAP4	ATP6V0D1	EIF1AX	LDOC1		IFT52	R3HCC1	FAM214A
	SPSB1	NUDT3	TRIM28	NEU1		ATRX	APELA	CHID1
	SPIN4	CNDP2	HMGB3	RAP1B		PYM1	FAM107B	SAR1A
	TSPAN9	CADM1	ARL4D	LIMS1		KDM4E	ABHD4	KRT19
	DYNLT1	ANAPC5	GSTP1	NENF		DHCR24	APEH	EIF2A
	SEC61A1	IFRD1	ATP6V0E1	TBCA		ZSCAN4	SNX7	P4HB
	NGFRAP1	PCBP2	PSMB6	RAB34		HMGN3	SERINC1	TREML2
	ARCN1	GLRX5	PLIN2	TRAM1		C12orf10	TSKU	CUL2
	EMC7	LYRM4	HSPD1	HSPB1		CD24	ACP2	CLDN7
	PTTG1IP	PGLS	NOL7	CTHRC1		CCPG1	TMEM14B	PCYT1A
	MED13L	PNISR	ATP6V0B	TMED2		ERVH48-1	KIAA1551	ESYT2
	SH3GLB1	PSMC2	DCXR	DYNLT1		DNMT3L	ACSL3	MTAP
	FHL3	PLEKHA8	SMS	CHD9		NNAT	LBR	PAGE4
	PHLDA2	SMARCE1	EIF6	AP1S2		FXYD5	PKP2	ST3GAL1
	DYNC1I1	PPID	PSAT1	SNX17		ACTC1	UBXN4	PSAP
	LINC00960	UQCRC2	MANF	SMARCA1		TRIM43B	BEX3	TCIRG1
	HEG1	CCNB2	RPS27L	GSTM3		MTHFD1	DYNLT3	ADGRG6
	SLC25A6	SF3A3	IER3	PDIA6		PRSS23	GDI1	BTG1
	FAM89A	CTCF	COX5A	RSPO3			VDAC1	2021-03-06
	ADAM10	UROS	GPX4	FEZ1			FLYWCH2	GPX4
	DSP	PLEKHA5	COX5B	APOA1			DCTPP1	PKP2
	CALU	TATDN1	NUDC	GGNBP2			LINC00526	ZMPSTE24
	RAB2A	HIP1	ATP6V1G1	FERMT2			TMEM98	ARFIP2
	PDIA3	MKKS	PRELID1	MALAT1			RASD1	ADIPOR1
	TRAM1	KIAA1586	TUBA1C	TNFRSF12A			NCSTN	SLC50A1
	NUCB2	GLI3	SEPW1	ADAM10			NDUFS7	SEC31A
	RPL36AL	IFT81	SNX3	RAP1A			PCGF5	ZNF823
	CHD3	KARS	PRR13	MLLT4			ALS2	ERBB2
	GALNT10	SRI	TOMM22	JUND			VEZT	DNASE2
	COL4A6	FAM136A	WBSCR22	ARL4D			CDC27	SPDYC
	CALCOCO2	SPATS2	NCL	MFGE8			DNMT3B	OSTC
	ARMCX3	CPSF4	ACTG1	CITED2			B3GNT2	TOP1
	FTL	ARMC10	NDUFV2	RAD23A			ATP6AP2	WEE1
	KCNQ1OT1	POLR2G	CAP1	THOC2			RHOC	SLC22A11
	HSD17B12	PMPCB	PSMD11	SLC2A4RG			CENPA	C11orf52
	SPCS3	FUNDC2	G3BP1	ACADVL			SLBP	TRIP4
	TMED5	LBR	MGST1	MDM2			ANLN	STX12
	CFL2	C9orf116	NDUFB9	CYB5R3			ARF4	GSTK1
	DEGS1	IER5L	TKT	CLU			FANCA	CERCAM
	CAMK2D	POP7	HNRNPAB	MPC2			TMED1	CALR
	PPM1K	MPHOSPH6	SUMO1	ZFP36L2			TVP23C	EIF2AK2
	TNNC1	UPF3B	PAICS	CALM1			SLC25A3P1	HSPBAP1
	MIR22HG	IQGAP2	YWHAB	TMEM59			OS9	ADCK2
	ITGB5	NUDT21	MRPL11	RTN4			GLMP	CDC37
	LIMS1	RFC3	PARP1	ASPH			SMC4	CD276
	PGM1	ANAPC7	MT-ND3	RCN1			ATRAID	SCAMP3
	RSPO3	MEIS2	BAMBI	FAM107B			KPNA3	EPRS
	TM2D2	SRSF6	DDIT4	RPS27L			SERTAD3	PLEKHG6
	TMEM9	LSM2	HSP90B1	MRPL17			LINC01160	CCKBR
	PLCE1	FAM49B	BMP4	TPM2			NPEPPS	EDNRB
	SERF2	ATP5F1	HAND1	AP2M1			KLF5	ATP13A3
	BOK	C19orf43	ACTC1	ADD3			LAMC1	PTS
	PELO	SNRPA		VMP1			GGT1	CDK17
	SNX7	ANP32B		FBLN2			HHEX	MIR22HG
	TERF1	MEX3A		ITM2B			UBASH3B	CEP85
	GNB4	GMNN		ZEB2			SLC25A24	GTSF1
	IFNGR2	PSMD4		PKN2			MDH1	CUL1
	SRPRB	C17orf89		FLRT3			NUDT9	SNX2
	THEM4	ALKBH2		SUCLG1			TSEN54	PROSER1
	ANGPTL2	POLR2C		GOLGB1			RNF26	COPB1
	STON1	STIP1		CTSD			ACOT11	UXS1
	TES	MTIF3		PCBD1			TSR2	GABARAP
	KDELC2	SAC3D1		APOC1			SERINC3	TSPAN12
	TCEAL8	GLYR1		XRCC4			SERPINB1	CMPK1
	SEPP1	BID		SST			ATP5F1A	DHRS7
	DESI1	KLHDC3		FSTL1			H2AFY	NECAB3
	GNAS	UBA2		TNNT1			SLC5A5	SPCS1
	PERP	TRAPPC6A		MEST			FKBP11	DIO2
	MMP2	FAM64A		CCND2			CMTM7	IL2RB
	HCFC1R1	DLGAP5		BAX			WDR77	CREG1
	ATP5E	REPIN1		NUDT4			MRPL28	NEAT1
	NRP2	ZMYM4		PRSS23			RPL13P5	SLC13A4
	COPB2	ZNF280D		LEPROTL1			YTHDF1	RGS16
	COPG1	FUBP1		NQO1			TTC3	S100A11
	CYB5D1	BUB3		EPCAM			PLPP3	GRHL3
	TMED2	HES4		LIX1			FTSJ1	GAPDH
	AKT1	PFDN4		FBXO2			VPS29	RHOBTB1
	GOLGA3	SNW1		DPYSL3			SRSF4	NUP58
	RCN3	NUDT11		IGFBP7			HMGB1	GGCX
	BAG3	HIST1H1D		ATP2B1			CLTC	MAOA
	LARP6	HOMER3		PHGDH			RAMAC	HSPA13
	AAED1	BEX2		APLP2			COPA	HSPA2
	MYH9	DPCD		SPINT2			RAB3IP	SESTD1
	FAM63B	TTF1		GPC3			UBA3	FKBP2
	GNG5	HMMR		ITGA6			FBXO34	GNA12
	NID1	MXRA8					CERS2	BCAP31
	YIPF2	PTBP2					BRD3	STT3A
	SMAGP	NRIP1					SC5D	CKMT1A
	RTCA	ZFHX3					DDB2	TNFRSF1B
	UBXN2A	SIAH1					TMEM63A	TMBIM6
	TRIOBP	SPA17					CDK1	DAD1
	OPTN	KLHDC8B					DEGS1	ATP6V1A
	ASAH1	SNHG19					DAD1	EEF1AKMT4
	COPB1	CDKN1C					TNNI3	AKR1B1
	ERO1A	PABPC1					DOK4	DUSP3
	CNIH1						VPS25	VASP
	CRELD2						STRADB	PIM3
	RER1						CA5BP1	MKRN2
	VCL						CDK16	ERGIC2
	NXN						RFC2	NCOA4
	TMEM51						TRIML2	ITGB1
	SETD7						SEMA6A	VPS4B
	MAP3K1						LINC01356	SFXN4
	TSC22D3						FUS	ACTR2
	AP1S2						SIN3A	PDXDC1
	CDC42						SLC2A8	GDE1
	LRP1						TP53I13	CTNNA1
	SMAD7						CHI3L2	DIAPH1
	SRPRA						CBX5	GAB1
	AFF4						CPE	VPS26A
	BMPR2						NRAS	ERLEC1
	P3H4						SLC35A2	ACSL4
	MAGED1						TMCO1	RBMS1
	KIF1BP						ATP11C	KIF21A
	KIF5B						SCD	MRPS6
	LMF2						CENPV	EIF3I
	SPTBN2						MRPL2	SLC19A1
	FLNC						ANKMY2	DSP
	ARHGAP10						TIA1	PALLD
	SEZ6L2						CNIH3	PFDN2
	RNF217						SLC25A11	TMCO1
	DNAJB11						PGRMC1	PSPC1
	ANXA1						MYO1B	DCP1A
	FRMD6						S100A6	GADD45G
	CD2AP						CD63	IGSF8
	B4GALT1						SOAT1	EPHB4
	COQ10B						FRG1CP	ADAM19
	REEP3						PPP1R15A	ODF2L
	LAPTM4A						2021-09-02	MORF4L2
	STT3A						RAD54L	RTF2
	GALNT7						GNA13	MREG
	POFUT2						TLE1	AC005176.1
	TFPI						RHOT2	DNM1L
	CAB39L						SRP9	SLC7A6
	TNFAIP1						EGLN2	HDLBP
	PLPP3						CLDN1	RAB11FIP4
	LPP						ZNF564	RP2
	TP53I13						TMEM9B	ADA
	PNRC1						ANXA3	DNAJC3
	ZEB2						FBXO6	RIPK2
	PLS3						ANXA2	COQ10B
	DNAJB14						GNPAT	IPPK
	TEX264						PRADC1	IVNS1ABP
	DERL1						UBAP2	GSTA4
	PCOLCE2						TNFRSF1A	F11R
	TXNDC15						TMEM41B	SLC31A2
	IFT20						CD46	SEC24D
	PICALM						ACTR8	TPMT
	DNAJC10						HDHD3	LRRC8D
	TANK						SLC28A2	SERF2
	PACSIN3						PIGC	GOLGA7
	LAMC1						PNISR	SLC38A9
	MALAT1						COMMD4	RALBP1
	VAPA						CCDC167	HIGD1A
	ANKS1A						TMED9	AEBP2
	ZFX						AKAP12	ITCH
	TLN1						TYRO3	UAP1
	RCN1						CHST13	NUAK2
	CEP170						GPATCH1	CCND3
	SCYL1						SDC4	SPTLC1
	GINM1						LAMTOR5	SRP54
	PLOD1						RCHY1	ZNF277
	LGMN						NSMCE4A	RMDN3
	PRELID3B						RIDA	LURAP1L
	ARID3A						HMGB3	SCD
	PLK2						FLJ22447	SQSTM1
	LRRFIP1						ALDH3A2	AL121944.1
	COX7A2						UBE2L3	VCP
	LASP1						COBL	GAPVD1
	JPX						FRG1	ATP2B4
	SLC35D2						FLOT2	SLC30A1
	SYAP1						PSME4	FAM43A
	PKNOX1						COPB2	TEX30
	RPN1						FAM45A	ARHGAP17
	LAMP2						TSPYL4	EIF4G2
	MORF4L2						TPRG1L	SEC24C
	MRPL40						TPP1	ZNF761
	SEC13						GLRX5	PITPNB
	FLNA						SPAG5	TES
	SAT1						COA1	SOCS6
	GPR180						TOMM20	TMEM30A
	MOCS2						AGL	STXBP3
	PDIA6						IGBP1	EFHD2
	KLF5						NSMAF	CHMP2A
	ARSE						AC011447.1	SCRN2
	MYO1C						FADD	PSMA1
	NCKAP1						MPC2	TNPO1
	PRKAR1A						HMGN3	PSMD14
	CLTA						AC026412.1	BAD
	PJA2						RAP1A	LINC00668
	TMEM179B						MYH10	PEX13
	FABP5						CDC42	CCDC32
	EFCAB2						AC007326.5	IFNGR1
	NDRG2						NFKBIA	GABPB1
	SERP1						ARHGEF39	RELT
	GPX7						HNRNPM	PLK2
	PDIA5						MYBL2	SMG7
	CTHRC1						SMAD5	MPV17
	ROCK2						AC022784.2	SLC39A6
	CDC27						DNAJB1	EIF2B1
	FLRT3						TRIM16	ACOX1
	CREB3						LAPTM4B	NCK2
	APPL1						LGALS1	XPNPEP1
	ARL4D						MESD	CKMT1B
	MDFIC						CERS4	SDCBP
	VEGFC						IDI1	SYT8
	CLTB						TMX2	ARPC2
	UGDH						ARMT1	AC245041.2
	SLC2A1						KCNK5	TLE3
	MYL6						ADAR	PHLDB2
	LDB2						BMP4	MYCN
	DLG1						CLPTM1	EIF2AK1
	TMTC3						ANGPT1	ALDH18A1
	RNF19A						KIF1BP	MMP2
	TPM1						PLEKHF2	CARS
	RYK						SUCLA2	MALAT1
	RBFOX2						UROD	ANAPC13
	NEK7						PBX4	ATP6V1C1
	ORMDL2						TEX264	SERINC1
	RNASEH2B						NDUFA5	FLNB
	RAB9A						AP1AR	FSTL3
	TOR1AIP2						ABCB6	NOTUM
	GPX4						HPDL	INTS10
	BTG3						SLC35A3	YME1L1
	RBM7						SCPEP1	TPP2
	RIOK3						TVP23C-CDRT4	MTMR2
	ADIPOR1						PDLIM5	AL158206.1
	NEK6						SYCP3	CYB561A3
	TMCO1						SYPL1	DNAJC1
	EIF4EBP1						TBC1D12	ANXA2
	PTPRG						TPX2	TMEM33
	XRCC4						CYC1	TMTC3
	ATP6V0E1						FRMD6	CEPT1
	PLEKHA1						VRK2	SLC38A3
	IFITM1						FOXM1	GBP1
	BTN2A1						ILF2	NUMB
	ZFYVE16						CEP70	ACTN1
	RALB						C9orf64	LHB
	2021-09-07						ACADS	ANXA7
	SSFA2						ZCCHC10	TGM2
	APOA1						ORC6	PHLDA2
	ARG2						KAT14	DNMT1
	VPS37A						ANAPC11	LMNA
	C1orf122						TARS2	PIK3C2A
	AGFG1						OSR2	RBM47
	ERGIC2						ST6GAL1	ERVFRD-1
	GMFB						ATXN10	LEP
	MAP2K4						PTPN13	PPT1
	RFK						CAPN1	CTSV
	PPP2CB						PLK1	TOMM5
	SLC35F5						PUM1	HDGF
	TP53I11						CENPL	PON2
	RHOG						MRPS26	DIMT1
	SPIRE1						HPS1	DDX59
	COLGALT1						HADHA	CDC42SE2
	RAP1A						YAF2	MLLT1
	SUCLG1						ZNF826P	RNF185
	OSTM1						PDCL	MED10
	SELT						HMGB1P5	DDOST
	AEBP1						SPATA5L1	IDH3A
	SACM1L						FUNDC1	PTPN1
	PCYOX1						DCUN1D4	MAP2K3
	PLSCR1						COA3	YWHAB
	CCDC53						RBM17	RABGEF1
	LLGL2						TUBG1	CCDC126
	TMEM87A						PYM1	PRKAG2
	VASP						CAPZA2	PACSIN2
	ATF7IP2						DENR	PPCS
	JMJD6						RFC4	AC108676.1
	ZHX1						SEC31A	EED
	ADD1						COX11	TMEM87A
	GALNT2						PLTP	SNAI1
	PRRC1						H3F3B	LINC00958
	TOR1A						AK2	NEURL1
	TMEM214						PLOD1	SUCLG2
	SEC11A						CYREN	FAR2
	ARSK						LMBRD1	MXD1
	NCOA4						CTGF	GLIPR1
	EEA1						BCL2L12	DAP3
	SGMS1						TRMU	GCN1
	RPL22L1						AL390728.6	FAM104A
	LRP10						HEBP1	AGPAT5
	ATP6V1E1						AL357312.1	ASCC2
	TGOLN2						UBE2C	NSD3
	RECK						PKM	NDUFV3
	2021-09-15						NAPRT	SLC30A5
	ACTR3						RCOR3	HNRNPR
	CHM						KIAA0391	WWTR1
	BCAR1						GMFB	NCSTN
	SNX14						NDST1	IFT20
	CAPN1						NDUFV1	VAMP7
	ACTR10						STAU2	RCN1P2
	IDS						EPB41L5	TSPAN14
	PSMD10						POLDIP2	EIF3J
	TMEM50A						VPS4A	SGCB
	PRDX6						SELENOS	FAM49B
	FAH						GYG2	FAIM
	YPEL5						MYL6	FIP1L1
	GSN						PHLDB3	RNASEK
	EGFL7						FIBP	ARHGAP45
	PLBD1						CNIH4	AAGAB
	IAH1						BTN2A1	RAB1B
	PHYHD1						KLB	BNIP2
	GCLM						RAD21	CSNK1E
	BIN1						GRTP1	TWF1
	SDCCAG8						RPL23AP82	PSMC1
	MAGT1						KLHDC8B	PSMD2
	NUAK1						CLDND1	DSTN
	SEL1L						KIF23	PXN
	HEXB						VBP1	BNIP3L
	PDIA4						NUCB1	RPS19BP1
	ALG13						HADHB	HEATR5B
	SBDS						GTPBP8	TIPIN
	MAGED2						HMGB1P6	SELENOK
	DUSP3						TMEM41A	ATP6V1B2
	MTHFS						TYMS	SRP68
	ADAMTS6						RBBP4	REXO2
	ATOX1						SELENOT	AUP1
	RPL39L						SHARPIN	SPG21
	SPECC1						AIFM1	CAP1
	BET1L						ARCN1	HEY1
	TMEM167A						SRRM2	DERL2
	BLVRA						G2E3	SEC23B
	TIPRL						CTSF	PPP2R5C
	MEST						RTRAF	PTP4A2
	C1orf21						ARF1	THAP3
	CLIC1						OPTN	TNNI2
	CYR61						ACY1	TRIB3
	TIGAR						SVBP	PIR
	MGAT2						DHCR7	CAPZA1
	GALM						AC244154.1	VAPA
	RPS4X						MRPL37	SOAT1
	FAM127A						PPP5C	CLTA
	EFR3A						ARRDC3	ERP44
	PGRMC2						RAB15	TMX1
	FAM92A1						PRKCD	ZNF706
	SNX9						RAB8A	KLF10
	PPP2R3A						LRRC40	ZSCAN12P1
	CALM1						SHKBP1	KIAA1217
	TMX3						TRAPPC8	PSMF1
	FBLN2						CHTOP	PTTG1IP
	SEC62						CYP51A1	SPCS2
	SDF4						DRAM2	PSG4
	DUSP6						BAG4	CHMP5
	NAA20						GSTP1	PRR9
	CAP1						TMEM109	TMEM38B
	N4BP2						CHCHD3	OAZ1
	IFNAR1						KIF20A	BEST1
	DIAPH3						SLK	RCN2
	PCMT1						PPP1R16A	UBAP1
	RRAGA						EIF6	DYNC1LI2
	MGAT1						PAN3	EEFSEC
	PTH1R						PRCC	DNAJB11
	LINC00116						GPS2	EIF5B
	IBTK						SNAP23	RN7SL1
	EFNB2						CRABP2	TMEM43
	RAB5A						HIF1A	GAS2L3
	MAN1A2						CRYZ	DRAM2
	MGAT4B						P2RY6	ELOVL4
	ZMIZ1						TXN	PSMC2
	HM13						TRIM6	PDIA4
	ZDHHC17						BUD13	VRK3
	CMTM8						ATP1A1	HEIH
	ACOT9						MEG3	TRIM13
	AGPAT4						PSAP	FAM3C
	CCDC186						COL9A2	ARPC3
	FAM35A						2021-09-07	ILVBL
	CTTN						HJURP	PRDX2
	TMEM115						TADA3	ZNF165
	FAM200B						AC132008.2	PSG5
	PTS						FAM50A	MCAM
	ASPH						MATR3	SLC39A14
	AMOTL1						SHISA5	WDR1
	ANXA2						MTFR1L	ODAM
	TIMM17A						XPNPEP1	COPB2
	MRPL17						CENPBD1P1	RRM2
	CD46						ATP5MC3	ST3GAL6
	CXCL14						HECTD3	UTP6
	VEGFB						TOR1A	RIOK1
	EIF2AK2						COQ2	CSNK1G3
	MAP4K5						ACAT2	TAF1B
	BAD						BANF1	CTNNBL1
	NAV1						NEK4	RAB24
	PCDH7						FAM222B	UBE2B
	RAB13						SCP2	CAMTA2
	IGF2R						RBFOX2	HDAC5
	CYB5R3						CDC25C	GPR89B
	RBCK1						FCER1G	CRELD2
	ANTXR1						CMTM6	MFAP1
	SKP2						EGFL7	ALG3
	ETS2						DECR2	CASP4
	TCEAL3						CD24	DAB2
	YWHAZ						EEF1G	PSMC3
	LRRC59						QPCT	HK1
	RASL10B						ACTG1	LMAN2
	PDCD4							ABCC5
	RAP2C							RHEB
	GGNBP2							DDX27
	XIAP							FTL
	PDXDC1							AP000547.3
	PRADC1							HP1BP3
	SC5D							ATP6V0E1
	YARS2							XBP1
	GALE							RTCA
	VMP1							ELP2
	ARL5B							PSG9
	HECTD1							CHD2
	GPAA1							ARPC5
	LRRC41							TACSTD2
	C19orf70							LMO4
	SLC30A5							CTSC
	USO1							YY1AP1
	FZD2							WDR33
	CREB3L2							INSIG1
	SMARCA1							SLC27A2
	APIP							FARSB
	MFSD11							PDIA5
	XBP1							PIGY
	TRIP11							SELENOS
	ALG5							COPE
	ANKRD50							ETF1
	TSC22D2							RAP2C
	BCAS4							PMPCA
	RASSF1							GPR89A
	TPM2							RSL1D1
	SERPINF1							RRBP1
	AAK1							VAMP8
	ITM2B							LAP3
	MPC1							ANP32B
	LINC00936							MPDU1
	GTPBP6							SAP30BP
	HIF1A							EIF4H
	TMEM59							ARPC1B
	PAQR8							CLDND1
	CST3							PYURF
	RSRP1							SEC13
	TCF4							EIF4G1
	MCFD2							MTUS1
	RDH14							DUSP14
	PTTG1							RARS
	RAB1A							RAB6A
	CAP2							BPGM
	CTDSP2							LMNB2
	UBE2E3							RIPOR2
	LDLR							AZIN1
	DYRK2							NFS1
	MED8							PSG6
	VAMP7							NAPA
	RNPEP							CDH1
	IER3IP1							SCYL1
	SLC25A17							AZI2
	SYS1							WDR61
	SPRY2							EIF4B
	DNAJC1							KDELR1
	APOO							TVP23B
	PLIN3							ATP6V1E1
	CASC4							MSRB1
	SNAPC3							TMEM115
	FKBP2							SPON2
	TAX1BP3							TMED9
	ACADVL							CORO1B
	SYNGR1							MYL12A
	UBE2Q2							TMEM184B
	ATP6AP1							NCOA3
	TMEM50B							NKIRAS2
	AIFM1							LSM12
	GULP1							PHLDB3
	CDK16							POR
	PIGP							TXNDC9
	TOMM70A							USF1
	AMOTL2							ACBD6
	PMM1							SPINT1
	PARK7							DDX3X
	RNH1							CAV1
	EHD4							STX10
	POLR2L							RAB20
	SNX4							OLA1
	DCBLD2							RAB11FIP1
	ARF1							RUVBL2
	ATP2B1							MRPL35
	WTIP							TFRC
	BAX							TCTN3
	PCNX							JTB
	NAGK							KHK
	VIM							CBWD1
	CLN5							RACGAP1
	EMC2							BCAR3
	TWF2							SUN3
	TAF3							AP1S1
	CTD-2336O2.1							SLC3A2
	ARL6IP5							ACTR1A
	YIF1B							HSD17B4
	NAPG							LYPLA1
	RBMS1							RAB1A
	ASH2L							EIF2S2
	CNPY2							GLA
	PHLDB2							FTH1
	TMEM245							STK26
	CHIC2							AXIN2
	RSU1							HMCES
	ELF1							PSG2
	ACAA1							RRAGA
	ZFP42							EIF3D
	CD9							DCTN6
	RECQL							ACTB
	ATG101							ARL5A
	PON2							PEF1
	SMC5							COMMD9
	FUNDC1							ZDHHC6
	CORO1C							OLR1
	GOLGA4							SIGMAR1
	TMEM70							GLRX3
	UXT							SQLE
	GORASP2							EZR
	HSPA13							RFPL4B
	MUC12							PRSS8
	NRBP1							ASF1A
	TCEB1							CCNB1
	SETD3							FH
	PHF20L1							PLD3
	FAIM							DNM2
	CD276							COL4A2
	NEU1							UTP18
	TMEM55A							RPS6KB1
	GPC6							SCFD1
	SEC22B							BLCAP
	PTK7							C9orf3
	KCTD6							SPNS1
	AZI2							ZFAND2A
	MAP4							GPX8
	LYPLAL1							ISG15
	TWSG1							RAB2A
	SELK							PLS3
	RHOA							GNL3
	ARL1							PSMA4
	DUSP1							WDR18
	EPN2							IMMT
	SLC31A1							BEX4
	SLC39A7							CACYBP
	MSN							CMTM3
	AHCYL1							PTP4A1
	EIF2AK4							C18orf32
	MAPK9							PSMB1
	KIAA1551							GART
	SLC4A2							TAF9
	GLT8D1							HBS1L
	GALNT1							LRRC59
	PRKCSH							CUL4A
	FAF2							GPR146
	PLOD3							DEPP1
	TGFBR1							IMPDH2
	NCK1							MRPS22
	C5orf15							KIF2A
	ACKR3							PEG10
	PLPP5							EIF2S1
	UFL1							PLAA
	UBE2J1							SDC4
	MLX							PRNP
	AP2S1							PLOD1
	RAP2A							STRAP
	ATP6V0B							ATIC
	CLPTM1							NFE2L3
	GANAB							PRRC2C
	ARL8A							PLAC4
	JADE1							ZNF670
	ATP5C1							PLPBP
	LDOC1							WSB1
	ATP2A2							NUP160
	FBXL5							ITSN1
	CERS2							GH2
	KCNMB4							DEDD2
	LINC00667							EPS8L1
	MMP24-AS1							NOL10
	NDUFA12							UFD1
	MLF2							PLTP
	CHPT1							INO80C
	P3H3							MAPRE1
	TSPAN13							CALCB
	SEPW1							MFSD13A
	ENC1							ZC3H14
	APP							MMADHC
	ATP1A1							GALNT11
	AHCTF1							ATP6V0B
	OSBP							PSMD1
	SLBP							SDHA
	EIF4E2							ERG28
	UNC50							PRCC
	GPSM3							PCCB
	PTPMT1							SLC2A3
	RPN2							RTCB
	ARPC3							AC025423.2
	DERL2							IFRD2
	RIC8A							XPOT
	LSM1							GDI2
	B4GALT7							SLC7A8
	MMGT1							SLC39A8
	CANX							EMC2
	CASP6							STAT1
	RGS2							SMIM30
	JKAMP							PFDN1
	NMD3							FABP7
	BNIP3							PSMB7
	MMADHC							IFRD1
	TPST2							PSG3
	UBL4A							CUL4B
	WWTR1							DBNL
	APOC1							SLC16A1
	CDIPT							SELENOT
	ARHGDIA							ANGPTL4
	DPH3							TEX10
	KRT10							CMTM6
	ARHGEF40							BSDC1
	MANBAL							COMMD7
	CAPN7							RPA1
	GUK1							FKBP1A
	FAM104A							CNDP2
	CTSD							PYGL
	SLC35F2							SEH1L
	ZNF814							RHOA
	ILK							RAB9A
	ASH1L							PPID
	POLR3D							2021-09-07
	CDC42BPB							TYMP
	NMB							ATF3
	GSTM3							ADSS
	CSRP2							BCAS2
	NPW							DEPDC1B
	GOLGA2							AIMP2
	NDUFAF5							SERPINB9
	ATE1							CBWD2
	DYRK4							SLC1A3
	EFHD2							NSFL1C
	ANKLE2							PSG11
	DCTD							RPS6KA5
	NCS1							RPL17-C18orf32
	ZYX							RHOG
	PPP3CA							UBQLN1
	USP12							GATB
	PDCL3							ECHS1
	SHC1							DCTD
	EED							ZNF114
	DSTN							SHCBP1
	MFGE8							OS9
	EMD							MLX
	KRTCAP2							GTF2H1
	CTSV							DHCR7
	RABGGTB							HIST1H2AC
	TMEM131							EIF3G
	SHOC2							CORO1C
	EIF3E							ARPC1A
	CSNK1D							LRRC32
	CASP3							NLN
	SKA1							ACAA1
	PTBP3							RHOC
	SMIM12							LDHA
	HIBADH							SLTM
	EMC3							AURKA
	MIA3							FARSA
	TIMP2							SLC38A2
	TXNRD2							TEX264
	TMEM9B							CALCOCO2
	FYTTD1							PEBP1
	GNG12							GNL2
	LMAN2							MPHOSPH10
	GTF2B							CSNK2A2
	TMEM57							ANXA11
	VAMP3							SLC7A5
	NSF							CSDE1
	SLC2A4RG							TSC22D1
	NENF							MAK16
	JUNB							ABCE1
	KCTD20							DDX56
	SHTN1							SELENOF
	AP3S1							SSR4
	TXNIP							SNRPA1
	FKBP11							DDX5
	ATP5G3							PKM
	ATP11A							TMEM14A
	MTRF1L							NSMCE4A
	RWDD1							ST13
	TM9SF2							ERRFI1
	EPB41L5							TBX3
	TMEM259							UBC
	TSC22D1							USP10
	IVNS1ABP							SRSF5
	MRPL24							BTG3
	CHMP5							CIAPIN1
	TRIP12							C16orf87
	NIPA2							PHOSPHO1
	PKIG							2021-09-11
	MDM1							YTHDF2
	ARFIP2							MANF
	USMG5							ALG2
	PRCP							AC211433.1
	AK1							AMOTL2
	AP3B1							BGN
	SHARPIN							PTGES3
	MALT1							RAE1
	MAN2A1							TAF11
	NDUFB3							AC011453.1
	UBE2L3							PSG1
	GALK1							PFN2
	OSBPL8							SRSF9
	IFI27L1							MBD3
	NFU1							NUP37
	CARS2							PADI1
	PKN2							TSR1
	AEN							AC117402.1
	CTSA							TCEAL9
	TTC37							ARF4
	ZMPSTE24							POLE3
	JUN							ASNS
	TMEM2							EXO1
	TMEM41B							HSP90B1
	SRD5A3							MEST
	HACD2							GABARAPL2
	FAM58A							PSMD4
	SERTAD1							PPP2CA
	RGS10							EIF1
	AP2M1							ASB2
	GADD45A							TPPP3
	KCMF1							DNTTIP2
	ZFP36L2							DCAF13
	RAB1B							PREB
	BNIP2							EIF4A1
	SMAD5							HSPB1
	SCPEP1							UBAP2L
	PSMD8							HIF1A
	YIPF4							HDHD3
	ZDHHC5							CDC6
	SCARB2							SLC7A4
	COX17							HINT1
	ANAPC10							ID2
	UFM1							ISYNA1
	LRPAP1							HSP90AB1
	CCDC28B							RPF2
	CSTB							FEN1
	SS18							NME1
	B3GNT2							PSMD6
	ZBTB1							ACTG1
	CAPZA2							SGTA
	NSMCE3							HIST1H1C
	DHRS7							GARS
	TFPT							TPGS2
	VPS29							EHD1
	FBXO7							EPHA2
	SERINC5							STIP1
	CAST							MYH9
	ANLN							CTNNAL1
	RAB21							NAA50
	TMED1							ATP1A1
	SFXN1							KALRN
	PMM2							TPM1
	CAPZB							LGALS3BP
	ARMC9							HAPLN3
	MBNL1							PHGDH
	ARL6IP4							QPRT
	TOPBP1							CTPS1
	TWIST1							S100A9
	CYFIP1							IGFBP2
	SPCS1							BLMH
	ARMCX2							GCSH
	FAM69B							IGFBP3
	USB1							EBNA1BP2
	NUDT4							MLF2
	OCIAD1							C12orf75
	SYPL1							CCT5
	ADPGK							RTN3
	ASXL1							NRBF2
	MACF1							HPGD
	SPCS2							SLC39A1
	CRLS1							CCT6A
	FAM98A							AADAT
	FUOM							MAMDC2
	SMIM14							ATF4
	HDAC1							CBR1
	WDR36							PSMA6
	GTPBP8							ID3
	BAG2							TMSB10
	DYNLRB1
	HSDL2
	ITSN1
	ADGRL2
	ACTR1A
	SAT2
	STRN3
	UTP14A
	PACSIN2
	PPP4R1
	RNF115
	SLC39A14
	TNNT1
	ICMT
	CCNK
	PTP4A2
	CYBA
	TRPM7
	NFE2L2
	CMPK1
	OS9
	UTP6
	DAPK3
	CTSC
	MFN1
	AP2B1
	MCTS1
	EIF4G2
	C19orf24
	MID1
	ASAP1
	FASTK
	NOL7
	WWC2
	ALG3
	SDF2
	CRYZ
	SUPT6H
	C3orf58
	WDR1
	MLLT4
	HLTF
	SQSTM1
	HDAC8
	AIDA
	FEZ2
	SLC52A2
	CLTC
	ACSL3
	GOLGB1
	TRAPPC1
	IGFBP4
	PSMD1
	SURF6
	PFDN1
	SFT2D1
	CNPY3
	PRKAR2A
	NFKBIA
	CENPW
	MDM2
	MT2A
	AUP1
	SERTAD3
	CLU
	RDH11
	CASK
	SLC5A3
	KATNBL1
	EIF2S3
	2021-09-09
	STIM2
	TMSB4X
	ADAR
	TSSC4
	CNN3
	FKBP1A
	SESTD1
	BCAP31
	MAPK6
	SUMF2
	SMS
	HOOK3
	COMMD1
	TOMM20
	ACTR2
	SRP19
	STAT1
	GABARAPL2
	ZBTB24
	UBE2M
	LAPTM4B
	S100A16
	TMEM126A
	C1GALT1
	CMTM7
	PRRC2C
	HPRT1
	EIF1AX
	CITED2
	LAMA1
	CD81
	SNAP23
	SLC2A3
	ATP1B3
	LEPROTL1
	NEXN
	VGLL4
	GPM6B
	POLR1D
	GCC2
	RTN4
	MED10
	VDAC2
	UBXN4
	MDK
	ISOC1
	FERMT2
	DEPDC1
	ADD3
	TUSC3
	PTP4A1
	LDHA
	GTF2A2
	HIGD1A
	MXD4
	VAMP8
	MESDC2
	HTATIP2
	SNX17
	PBK
	CCDC90B
	ATP6AP2
	ZC2HC1A
	HSPB11
	MVB12A
	GPC3
	SMYD3
	PSME1
	TXN
	TUBB4B
	COPRS
	RERE
	BLVRB
	SLC3A2
	RPS27L
	HSPB1
	MYH10
	ZNF106
	EZR
	NLRP2
	ACTG1
	SDF2L1
	ACAA2
	C4orf48
	MT-ND5
	CENPE
	COPS8
	SLC1A5
	QPRT
	ZNF706
	CDK1
	UBE2S
	BEX4
	RDX
	SLC7A5
	PTN
	SMC4
	MYC
	APLP2
	MSMO1
	GJA1
	CDKN3
	ARHGAP28
	HMGA2
	PLD3
	AKAP12
	CXADR
	LIX1
