# Supplementary material for: Generation of human blastocyst-like structures from pluripotent stem cells
Source: Cell Discov. 2021 Sep 7;7:81. doi: 10.1038/s41421-021-00316-8 (PMC8421367; doi:10.1038/s41421-021-00316-8)
Supplement: Supplementary file 3 — Supplementary Table S2 [file 41421_2021_316_MOESM3_ESM.xlsx]

## Sheet: S2.1 metadata_day 6
Supplementary Table S2.1 Basic information of 10933 single cells of blastoids on day 6.
Sample ID	Group
AAACCCAAGTCACAGG-1	EPI
AAACCCAAGTTACTCG-1	TE
AAACCCACATAATCGC-1	TE
AAACCCACATCATCTT-1	IM
AAACCCACATTCCTAT-1	IM
AAACCCAGTGCCGTAC-1	TE
AAACCCAGTTGCTCCT-1	IM
AAACCCATCGATTGAC-1	EPI
AAACCCATCGCCGTGA-1	IM
AAACGAAAGGAGTCTG-1	TE
AAACGAACAAGATGTA-1	IM
AAACGAACACTTGGCG-1	TE
AAACGAAGTGGTTCTA-1	TE
AAACGAATCACCGCTT-1	TE
AAACGAATCCGATAGT-1	EPI
AAACGAATCGTACACA-1	PE
AAACGAATCGTTCTGC-1	PE
AAACGCTAGAACTTCC-1	IM
AAACGCTAGCTTCGTA-1	IM
AAACGCTAGTGGATAT-1	IM
AAACGCTCAATCTGCA-1	IM
AAACGCTCAGCCCACA-1	TE
AAACGCTCAGCTGGTC-1	TE
AAACGCTGTGGGATTG-1	EPI
AAACGCTGTTGCATGT-1	PE
AAACGCTGTTGTGGCC-1	IM
AAACGCTTCAACCGAT-1	IM
AAACGCTTCACTGTCC-1	IM
AAACGCTTCTTCTGGC-1	IM
AAAGAACAGAAACTGT-1	IM
AAAGAACAGAGCCTGA-1	IM
AAAGAACCAATCGCAT-1	PE
AAAGAACCACAGTACT-1	IM
AAAGAACCACCCAATA-1	IM
AAAGAACCAGGCTTGC-1	IM
AAAGAACGTATCATGC-1	IM
AAAGAACGTGCCTGCA-1	IM
AAAGAACTCAGTGCGC-1	TE
AAAGAACTCCATTGTT-1	IM
AAAGGATAGATAGGGA-1	PE
AAAGGATAGCTGTGCC-1	IM
AAAGGATAGGAAGTGA-1	IM
AAAGGATAGTGTGTTC-1	IM
AAAGGATCAACTGATC-1	EPI
AAAGGATCACAATCTG-1	EPI
AAAGGATCATCTCATT-1	PE
AAAGGATGTGCATTTG-1	IM
AAAGGATGTGCTAGCC-1	IM
AAAGGATGTTCAAGGG-1	EPI
AAAGGGCAGCATTTGC-1	EPI
AAAGGGCAGCTTCTAG-1	IM
AAAGGGCAGGATTTCC-1	PE
AAAGGGCAGGCCTTGC-1	IM
AAAGGGCCACTGCGAC-1	PE
AAAGGGCGTGCATTAC-1	TE
AAAGGGCGTTCCACAA-1	IM
AAAGGGCTCGAGTGAG-1	IM
AAAGGTAAGCGAGTAC-1	IM
AAAGGTACAACTTGCA-1	IM
AAAGGTACACAAATCC-1	PE
AAAGGTACACCGTACG-1	IM
AAAGGTACATCCGGTG-1	PE
AAAGGTAGTCTAGATC-1	PE
AAAGGTAGTGTTTGCA-1	IM
AAAGGTATCACGGGCT-1	IM
AAAGGTATCGTTGTAG-1	IM
AAAGTCCAGCTGGAGT-1	TE
AAAGTCCAGTAGACAT-1	IM
AAAGTCCCAAACGTGG-1	PE
AAAGTCCCAACGTATC-1	IM
AAAGTCCGTGCATTTG-1	IM
AAAGTCCGTTCTATCT-1	EPI
AAAGTCCTCTGTCGCT-1	IM
AAAGTCCTCTGTCTCG-1	TE
AAAGTGAAGCCTCAGC-1	TE
AAAGTGAAGTCGAGGT-1	IM
AAAGTGAGTGTCTTAG-1	IM
AAAGTGAGTTTCGTAG-1	IM
AAAGTGATCACCATGA-1	PE
AAAGTGATCCGATTAG-1	TE
AAAGTGATCGAAACAA-1	IM
AAAGTGATCTTTCTAG-1	IM
AAATGGAAGGGTCACA-1	EPI
AAATGGAAGTAACAGT-1	IM
AAATGGAAGTCACTCA-1	PE
AAATGGAAGTCTTGGT-1	TE
AAATGGAAGTTGTAAG-1	TE
AAATGGACAACGATCT-1	TE
AAATGGACAACTGGTT-1	IM
AAATGGACACGCGCTA-1	IM
AAATGGACAGAATCGG-1	IM
AAATGGACAGCGGTCT-1	IM
AAATGGACATGGCCCA-1	PE
AAATGGAGTAACACCT-1	TE
AAATGGAGTGGACCAA-1	TE
AAATGGAGTTCTCAGA-1	IM
AAATGGAGTTGGTAGG-1	PE
AAATGGATCACTGAAC-1	IM
AAATGGATCAGTGTCA-1	TE
AAATGGATCATGGCCG-1	IM
AAATGGATCCTAGCCT-1	IM
AAATGGATCGACGATT-1	EPI
AAATGGATCGATACAC-1	PE
AACAAAGAGACAACAT-1	IM
AACAAAGAGTTGCGCC-1	IM
AACAAAGCAATTGCAC-1	IM
AACAAAGCAATTTCTC-1	IM
AACAAAGCAGCATTGT-1	IM
AACAAAGGTCGAATTC-1	IM
AACAAAGGTGATCATC-1	IM
AACAAAGTCAGGAAAT-1	IM
AACAACCAGCGACAGT-1	IM
AACAACCCAATCTCGA-1	TE
AACAACCCACGGAAGT-1	IM
AACAACCCAGAGTCTT-1	TE
AACAACCCAGTGTACT-1	TE
AACAACCGTTACCCAA-1	IM
AACAACCTCCATCTAT-1	IM
AACAACCTCCTACGGG-1	PE
AACAAGACACAACGAG-1	IM
AACAAGACACTAACCA-1	EPI
AACAAGACATAAGCAA-1	PE
AACAAGACATGTGTCA-1	EPI
AACAAGAGTGATACCT-1	IM
AACAAGAGTTCCGTTC-1	TE
AACAAGATCACCCTGT-1	IM
AACAAGATCCTTTAGT-1	IM
AACAAGATCGAGCTGC-1	TE
AACACACAGTCCTGTA-1	IM
AACACACCAAACCACT-1	IM
AACACACCAACTACGT-1	PE
AACACACCAATCTCTT-1	IM
AACACACCACACTGGC-1	TE
AACACACGTTCTCACC-1	IM
AACACACTCAAAGCCT-1	TE
AACACACTCATGCATG-1	IM
AACACACTCCATTTGT-1	IM
AACACACTCCCGTGAG-1	PE
AACAGGGAGAACCGCA-1	IM
AACAGGGAGCTATCTG-1	IM
AACAGGGAGGCCTTGC-1	IM
AACAGGGCAACTCATG-1	TE
AACAGGGCAATTTCCT-1	TE
AACAGGGCACTAGAGG-1	TE
AACAGGGTCCGACGGT-1	IM
AACAGGGTCCGTGCGA-1	IM
AACAGGGTCGGTAGAG-1	IM
AACAGGGTCGTGGAAG-1	EPI
AACCAACAGGTCATTC-1	IM
AACCAACAGTTGAATG-1	IM
AACCAACCAATGTGGG-1	TE
AACCAACCATGTGTCA-1	TE
AACCAACGTACCGCGT-1	IM
AACCAACGTGAGATCG-1	IM
AACCAACGTGTTCCAA-1	PE
AACCAACTCGGCTGTG-1	IM
AACCAACTCGTAGGGA-1	IM
AACCAACTCGTCAAAC-1	TE
AACCAACTCTCACTCG-1	TE
AACCACAAGACGCCAA-1	TE
AACCACAAGCGAATGC-1	IM
AACCACAAGCTAATGA-1	IM
AACCACAAGGAGCAAA-1	IM
AACCACAAGGTGCATG-1	PE
AACCACACAATCTCGA-1	IM
AACCACACACCGCTGA-1	PE
AACCACACAGAGAGGG-1	IM
AACCACACATACCACA-1	TE
AACCACAGTAATTGGA-1	PE
AACCACAGTACGAGCA-1	TE
AACCACAGTATGCAAA-1	IM
AACCACATCAAGCCAT-1	IM
AACCACATCACACCCT-1	IM
AACCACATCTATCACT-1	PE
AACCACATCTTGGAAC-1	IM
AACCATGCATCCTGTC-1	IM
AACCATGGTATCCCTC-1	TE
AACCATGTCCGGCAGT-1	IM
AACCATGTCCTTTAGT-1	IM
AACCATGTCGGTTCAA-1	PE
AACCATGTCTAAACGC-1	PE
AACCATGTCTCGCGTT-1	IM
AACCCAAAGCTTTCCC-1	IM
AACCCAAAGTCATGCT-1	TE
AACCCAACAACAAAGT-1	PE
AACCCAACAAGACGGT-1	IM
AACCCAACACTGGCCA-1	IM
AACCCAAGTAATCAAG-1	TE
AACCCAAGTAGGATAT-1	TE
AACCCAAGTATGATCC-1	EPI
AACCCAAGTTTCGGCG-1	IM
AACCCAATCAAAGACA-1	PE
AACCCAATCGAGAGAC-1	IM
AACCTGAAGAAACCAT-1	PE
AACCTGAAGCCTGAAG-1	IM
AACCTGAAGTAACAGT-1	TE
AACCTGACAAAGCGTG-1	IM
AACCTGACATCGGATT-1	IM
AACCTGACATGACGGA-1	TE
AACCTGAGTACTGACT-1	IM
AACCTGAGTGTCTTCC-1	TE
AACCTGAGTTAACAGA-1	IM
AACCTGATCCAACCGG-1	IM
AACCTGATCGAGATGG-1	IM
AACCTGATCGAGGCAA-1	IM
AACCTGATCGCGATCG-1	IM
AACCTTTAGACCTTTG-1	IM
AACCTTTAGGCCTAAG-1	IM
AACCTTTCAAGCCCAC-1	TE
AACCTTTCAGACCCGT-1	IM
AACCTTTCAGGCCCTA-1	TE
AACCTTTCATACCAGT-1	PE
AACCTTTCATCCGTTC-1	IM
AACCTTTCATTGCTGA-1	IM
AACCTTTGTATCTCGA-1	IM
AACCTTTGTATGGTAA-1	TE
AACCTTTGTCAAGCGA-1	IM
AACCTTTGTGCCTACG-1	IM
AACCTTTGTTCGGCTG-1	IM
AACCTTTTCAACTGAC-1	EPI
AACCTTTTCAAGCTGT-1	EPI
AACCTTTTCACGAGGA-1	IM
AACCTTTTCATGCCGG-1	IM
AACCTTTTCATGGAGG-1	TE
AACCTTTTCCCTTCCC-1	TE
AACGAAAAGACAGTCG-1	EPI
AACGAAAAGGCCACCT-1	IM
AACGAAAAGTCCCGAC-1	TE
AACGAAACAAATGGCG-1	IM
AACGAAACACCCGTAG-1	IM
AACGAAACATTGGGAG-1	TE
AACGAAAGTCCTCCAT-1	IM
AACGAAAGTCGACGCT-1	IM
AACGAAATCACCGACG-1	IM
AACGAAATCTTCGTGC-1	TE
AACGGGAAGAGCTGAC-1	IM
AACGGGAAGCGAATGC-1	IM
AACGGGAAGGTGCGAT-1	IM
AACGGGACAACGAGGT-1	PE
AACGGGACAAGCCTGC-1	EPI
AACGGGACACGACGCT-1	TE
AACGGGAGTAGCCAGA-1	PE
AACGGGAGTATCATGC-1	PE
AACGGGAGTCATTGCA-1	IM
AACGGGATCACCTCGT-1	IM
AACGTCAAGGTTGCCC-1	TE
AACGTCAAGTTGTACC-1	IM
AACGTCACAAGTTTGC-1	IM
AACGTCACACTTGACA-1	IM
AACGTCACAGGTGACA-1	EPI
AACGTCACAGTATGAA-1	TE
AACGTCACATCATCTT-1	IM
AACGTCACATGAAGGC-1	IM
AACGTCAGTATCTCGA-1	IM
AACGTCATCAAGTAAG-1	TE
AACGTCATCTCCTACG-1	IM
AACTTCTAGCTGAAAT-1	TE
AACTTCTAGTTTGTCG-1	IM
AACTTCTCAACACAAA-1	TE
AACTTCTCAACCAATC-1	TE
AACTTCTCACCCAACG-1	IM
AACTTCTCAGCGCTTG-1	IM
AACTTCTCATAACCCA-1	TE
AACTTCTGTAGATGTA-1	TE
AACTTCTGTCAACCTA-1	TE
AACTTCTGTCTCGGGT-1	TE
AACTTCTTCATCTCTA-1	IM
AACTTCTTCCCTATTA-1	IM
AACTTCTTCCCTTCCC-1	IM
AACTTCTTCGCTAAAC-1	IM
AACTTCTTCTCCTGTG-1	IM
AAGAACAAGGCACTCC-1	IM
AAGAACACACTGGCGT-1	EPI
AAGAACAGTACGTACT-1	PE
AAGAACAGTACGTTCA-1	IM
AAGAACAGTTTCGTTT-1	IM
AAGAACATCAGAGCGA-1	TE
AAGAACATCCAATCTT-1	IM
AAGAACATCCATTGTT-1	IM
AAGAACATCTCATGGA-1	IM
AAGAACATCTTCGACC-1	PE
AAGACAACAAGCGGAT-1	TE
AAGACAACAAGGCAAC-1	IM
AAGACAACAAGTGGAC-1	IM
AAGACAACACACCGAC-1	IM
AAGACAACACGCACCA-1	TE
AAGACAAGTATGGTTC-1	TE
AAGACAAGTCCTGGGT-1	TE
AAGACAAGTGGATCAG-1	IM
AAGACAATCAAAGGTA-1	IM
AAGACAATCTTGGAAC-1	IM
AAGACTCCAACCCTAA-1	TE
AAGACTCCAACTACGT-1	IM
AAGACTCCAGGGTCTC-1	IM
AAGACTCGTCCTCATC-1	PE
AAGACTCGTCTAGTGT-1	IM
AAGACTCGTTGTACGT-1	IM
AAGATAGAGCCTCTCT-1	IM
AAGATAGAGGCCTAAG-1	TE
AAGATAGAGGGTAATT-1	PE
AAGATAGAGGTGCTTT-1	PE
AAGATAGCAACGTTAC-1	IM
AAGATAGCAAGGGTCA-1	IM
AAGATAGGTAGCGCCT-1	IM
AAGATAGGTATAGGGC-1	IM
AAGATAGGTGCATGAG-1	IM
AAGATAGTCCATATGG-1	IM
AAGATAGTCGACATTG-1	IM
AAGATAGTCGCGTGCA-1	IM
AAGCATCAGAGCGACT-1	IM
AAGCATCAGGGTGGGA-1	EPI
AAGCATCCAATTGCCA-1	IM
AAGCATCGTAAGTCAA-1	TE
AAGCATCGTGAAGCGT-1	PE
AAGCATCGTGCCGGTT-1	IM
AAGCATCTCCACACCT-1	PE
AAGCATCTCTAATTCC-1	IM
AAGCATCTCTGAGGTT-1	PE
AAGCCATAGAAACCAT-1	IM
AAGCCATAGAAACTCA-1	IM
AAGCCATAGAGAATCT-1	IM
AAGCCATAGATTGACA-1	IM
AAGCCATCAAAGTATG-1	EPI
AAGCCATCAAGTTCCA-1	TE
AAGCCATCACTGCATA-1	IM
AAGCCATCAGTTGTCA-1	TE
AAGCCATCATACCACA-1	IM
AAGCCATGTCTATGAC-1	TE
AAGCCATGTTAGGGAC-1	IM
AAGCCATGTTGGACCC-1	IM
AAGCCATTCCAGCTCT-1	IM
AAGCCATTCCTTCAGC-1	IM
AAGCCATTCGCTTGAA-1	IM
AAGCGAGAGAATAACC-1	IM
AAGCGAGAGCGACAGT-1	TE
AAGCGAGCAACTTGCA-1	IM
AAGCGAGCATCCGGTG-1	IM
AAGCGAGGTAGAATAC-1	IM
AAGCGAGGTCTACAGT-1	IM
AAGCGAGTCTCAAAGC-1	IM
AAGCGTTAGAAGGATG-1	EPI
AAGCGTTCAAACCATC-1	TE
AAGCGTTCAAGACGGT-1	IM
AAGCGTTCAATCGTCA-1	IM
AAGCGTTCACAATGAA-1	IM
AAGCGTTCAGTGGCTC-1	IM
AAGCGTTCATGGGAAC-1	TE
AAGCGTTGTCTCGCGA-1	EPI
AAGCGTTGTGGAAATT-1	PE
AAGCGTTGTTCGGGTC-1	IM
AAGCGTTGTTTAGAGA-1	IM
AAGGAATAGATACAGT-1	IM
AAGGAATAGCATCAAA-1	IM
AAGGAATAGTAATCCC-1	IM
AAGGAATAGTGCCTCG-1	IM
AAGGAATAGTTCTCTT-1	IM
AAGGAATCACCTGCTT-1	PE
AAGGAATCATCATTTC-1	IM
AAGGAATCATGAGATA-1	PE
AAGGAATCATGGGATG-1	IM
AAGGAATGTAGACAGC-1	PE
AAGGAATGTCAACACT-1	IM
AAGGAATTCCCAAGTA-1	IM
AAGGAATTCCTACAAG-1	IM
AAGGAATTCCTTCTGG-1	IM
AAGGAATTCGCACGAC-1	IM
AAGGAATTCTGAATCG-1	TE
AAGGTAAAGACGATAT-1	EPI
AAGGTAAAGTAGTCAA-1	IM
AAGGTAACAAATCAGA-1	TE
AAGGTAACAGAAGTTA-1	IM
AAGGTAAGTCTAGATC-1	TE
AAGGTAAGTTCCCACT-1	IM
AAGGTAATCATGACAC-1	TE
AAGGTAATCCCTTGGT-1	IM
AAGTACCAGGATACCG-1	IM
AAGTACCAGTCCCGAC-1	PE
AAGTACCCACCAACAT-1	IM
AAGTACCCACTAACCA-1	EPI
AAGTACCCAGGTATGG-1	EPI
AAGTACCGTATGTCTG-1	IM
AAGTACCGTCACCACG-1	IM
AAGTACCTCAAGTCTG-1	TE
AAGTACCTCGCGTCGA-1	IM
AAGTCGTAGAGTCAAT-1	IM
AAGTCGTAGCCTTTCC-1	IM
AAGTCGTAGGCTGGAT-1	IM
AAGTCGTAGGGTGGGA-1	IM
AAGTCGTAGTACCGGA-1	IM
AAGTCGTCACTCATAG-1	IM
AAGTCGTCATTCCTCG-1	IM
AAGTCGTGTACTTCCC-1	EPI
AAGTCGTTCACGACTA-1	IM
AAGTGAAAGATGTTGA-1	TE
AAGTGAACAAATGGAT-1	IM
AAGTGAAGTAACTAAG-1	TE
AAGTGAAGTACACTCA-1	IM
AAGTGAAGTGTATCCA-1	IM
AAGTGAAGTTGCGGCT-1	IM
AAGTGAAGTTGTAGCT-1	IM
AAGTGAATCCGAAATC-1	TE
AAGTTCGAGATCGCTT-1	IM
AAGTTCGAGTCTGTAC-1	IM
AAGTTCGCAAAGGTTA-1	TE
AAGTTCGCAATACAGA-1	IM
AAGTTCGCACGTCGGT-1	IM
AAGTTCGGTCTAACTG-1	TE
AAGTTCGGTTCTCTCG-1	IM
AAGTTCGGTTTGGAGG-1	IM
AAGTTCGTCAACGCTA-1	IM
AAGTTCGTCAGAATAG-1	IM
AAGTTCGTCCTTCTGG-1	IM
AATAGAGAGTAACGTA-1	TE
AATAGAGAGTTTCTTC-1	TE
AATAGAGCACAAGTTC-1	PE
AATAGAGCACTATCCC-1	IM
AATAGAGGTCGTCGGT-1	IM
AATAGAGGTGGGTATG-1	IM
AATAGAGGTGTCTTGA-1	EPI
AATAGAGGTTTCTATC-1	IM
AATAGAGTCAAGGTGG-1	TE
AATAGAGTCGGAATGG-1	TE
AATCACGAGATCGACG-1	TE
AATCACGAGATTAGTG-1	IM
AATCACGAGCCATTTG-1	TE
AATCACGAGCGCCGTT-1	PE
AATCACGAGCTGACTT-1	IM
AATCACGAGTGTTGTC-1	IM
AATCACGCAAGAAACT-1	IM
AATCACGCACTCACTC-1	PE
AATCACGGTCATATGC-1	TE
AATCACGGTCGATTCA-1	PE
AATCACGGTGTGAATA-1	IM
AATCACGTCCGCAAAT-1	TE
AATCACGTCGTAACTG-1	IM
AATCACGTCTGGACCG-1	TE
AATCGACAGCAGAAAG-1	IM
AATCGACAGCTACAAA-1	IM
AATCGACAGGACTTCT-1	IM
AATCGACCATACCAGT-1	PE
AATCGACCATGGCTGC-1	PE
AATCGACGTCTGTGTA-1	PE
AATCGACTCAGTCATG-1	IM
AATCGACTCGTCAAAC-1	TE
AATCGACTCTCAACCC-1	IM
AATCGTGAGTATCTGC-1	PE
AATCGTGAGTGTTGAA-1	IM
AATCGTGCACACGGTC-1	IM
AATCGTGCATGTGTCA-1	IM
AATCGTGGTAGACAAT-1	IM
AATCGTGGTCGCAGTC-1	PE
AATCGTGGTGGCTGCT-1	EPI
AATCGTGGTGGGCTTC-1	IM
AATCGTGTCCAATGCA-1	TE
AATCGTGTCCGAGATT-1	TE
AATCGTGTCCTAGAGT-1	EPI
AATCGTGTCGGCTGAC-1	IM
AATCGTGTCTTCCGTG-1	TE
AATGAAGAGAAGGTAG-1	IM
AATGAAGAGAGTCTGG-1	IM
AATGAAGAGAGTGACC-1	TE
AATGAAGAGCTGTTCA-1	TE
AATGAAGCACCCTCTA-1	IM
AATGAAGCATGACGAG-1	TE
AATGAAGCATTCTTCA-1	TE
AATGAAGGTCATAGTC-1	PE
AATGAAGGTCCATCTC-1	TE
AATGAAGGTCTTCGAA-1	PE
AATGAAGTCAAGTTGC-1	TE
AATGAAGTCCCAGGAC-1	TE
AATGAAGTCCGTATGA-1	EPI
AATGAAGTCCTCATAT-1	IM
AATGAAGTCTGAGAAA-1	TE
AATGAAGTCTGTGTGA-1	IM
AATGACCAGCTTAAGA-1	IM
AATGACCCAAGCGGAT-1	IM
AATGACCCACTTCAAG-1	EPI
AATGACCCATCTTTCA-1	IM
AATGACCCATTCCTCG-1	IM
AATGACCGTAACATAG-1	EPI
AATGACCGTACTCGTA-1	IM
AATGACCGTCCTTGTC-1	IM
AATGACCGTCGTTCAA-1	IM
AATGACCGTGGTCCCA-1	IM
AATGACCGTGTTCCAA-1	IM
AATGACCGTTGAATCC-1	IM
AATGACCGTTTGTTCT-1	IM
AATGACCTCATATGGC-1	IM
AATGACCTCGAATCCA-1	TE
AATGACCTCGCTCATC-1	IM
AATGACCTCGGCTATA-1	IM
AATGACCTCGTTGTTT-1	TE
AATGCCAAGACCTGGA-1	TE
AATGCCAAGAGAGTTT-1	IM
AATGCCAAGGACGCTA-1	IM
AATGCCAAGGTAGCAC-1	IM
AATGCCAAGGTGCTGA-1	TE
AATGCCAAGTATTCCG-1	PE
AATGCCAAGTCCTACA-1	PE
AATGCCACACCTGTCT-1	IM
AATGCCACACTAAACC-1	IM
AATGCCACAGCAGGAT-1	IM
AATGCCAGTCAGTTTG-1	IM
AATGCCAGTTAAGACA-1	IM
AATGCCAGTTTGAACC-1	IM
AATGCCATCATGCCGG-1	IM
AATGCCATCCAAGCTA-1	IM
AATGCCATCCCTCAAC-1	IM
AATGGAAAGGATTTCC-1	IM
AATGGAAAGGTGCAGT-1	PE
AATGGAACAACTCGTA-1	IM
AATGGAACAGAATTCC-1	TE
AATGGAACAGCGGTTC-1	TE
AATGGAACAGGATCTT-1	IM
AATGGAAGTAGACGGT-1	TE
AATGGAAGTTACCGTA-1	IM
AATGGAATCGCTGACG-1	EPI
AATGGCTAGAATCGCG-1	IM
AATGGCTAGTTCCTGA-1	EPI
AATGGCTCAATCTAGC-1	IM
AATGGCTCATACCGTA-1	IM
AATGGCTCATTCTGTT-1	PE
AATGGCTGTAATCAAG-1	IM
AATGGCTGTATCGCGC-1	IM
AATGGCTGTCACGTGC-1	TE
AATGGCTGTGCATTTG-1	IM
AATGGCTTCGCCAGTG-1	IM
AATTCCTAGTTGGAGC-1	IM
AATTCCTCACAATTCG-1	IM
AATTCCTCACGTAGTT-1	TE
AATTCCTCACTACTTT-1	IM
AATTCCTCATGTGGCC-1	TE
AATTCCTGTACGCGTC-1	IM
AATTCCTGTACGGGAT-1	IM
AATTCCTGTTTCCAAG-1	IM
AATTCCTTCATCTATC-1	TE
AATTCCTTCGATAACC-1	IM
AATTCCTTCGGTCTAA-1	IM
AATTTCCAGCTTTGTG-1	PE
AATTTCCAGGATACAT-1	IM
AATTTCCAGGGCAACT-1	IM
AATTTCCCAACAAAGT-1	IM
AATTTCCCACCAGGTC-1	IM
AATTTCCCATGCTGCG-1	PE
AATTTCCGTAGCGAGT-1	IM
AATTTCCGTCGCAACC-1	IM
AATTTCCTCAAGCTGT-1	IM
AATTTCCTCACCGGGT-1	TE
AATTTCCTCACTTATC-1	IM
AATTTCCTCATTGCCC-1	TE
AATTTCCTCATTTCCA-1	IM
AATTTCCTCGGTTAGT-1	IM
AATTTCCTCTCAGTCC-1	PE
ACAAAGAAGTCTGCAT-1	TE
ACAAAGAAGTGCGCTC-1	EPI
ACAAAGACAACGTAAA-1	IM
ACAAAGACACAACATC-1	TE
ACAAAGACACCTGCTT-1	IM
ACAAAGACACGTAGTT-1	IM
ACAAAGACACTGGCCA-1	TE
ACAAAGACAGGGATAC-1	IM
ACAAAGAGTAATTGGA-1	TE
ACAAAGAGTCTTGGTA-1	IM
ACAAAGAGTGGTACAG-1	IM
ACAAAGAGTGTATTGC-1	EPI
ACAAAGAGTTCCTACC-1	IM
ACAAAGAGTTGGACCC-1	IM
ACAAAGATCAATCAGC-1	IM
ACAAAGATCCACGTGG-1	IM
ACAAAGATCCATTTCA-1	IM
ACAAAGATCGATCCCT-1	IM
ACAAAGATCGGCATTA-1	IM
ACAAAGATCTTACGTT-1	TE
ACAACCAAGACCATGG-1	IM
ACAACCAAGCATGAAT-1	IM
ACAACCAAGTAATACG-1	PE
ACAACCACAACTGAAA-1	IM
ACAACCACATCCCGTT-1	IM
ACAACCACATCCGAGC-1	IM
ACAACCACATGACTCA-1	IM
ACAACCAGTAGATCGG-1	TE
ACAACCAGTAGCTGCC-1	IM
ACAACCATCACTTATC-1	IM
ACAACCATCAGTCACA-1	IM
ACAACCATCCCATACC-1	IM
ACAAGCTAGAACGTGC-1	IM
ACAAGCTAGCGACCCT-1	IM
ACAAGCTAGCGGGTTA-1	IM
ACAAGCTAGGATTACA-1	PE
ACAAGCTAGGCGCTTC-1	IM
ACAAGCTCACCACTGG-1	IM
ACAAGCTGTTGCCATA-1	PE
ACAAGCTTCATTCCTA-1	PE
ACAAGCTTCCAAATGC-1	IM
ACAAGCTTCCGATCGG-1	TE
ACAAGCTTCTAGCCTC-1	IM
ACACAGTAGAGGTTAT-1	IM
ACACAGTAGCTCGCAC-1	EPI
ACACAGTAGGGACTGT-1	IM
ACACAGTCAATTTCGG-1	IM
ACACAGTCATAAGATG-1	TE
ACACAGTGTCAAGTTC-1	IM
ACACAGTGTCACCGAC-1	PE
ACACAGTGTGGTTCTA-1	IM
ACACAGTGTGTTACTG-1	IM
ACACAGTTCTTGGCTC-1	TE
ACACCAAAGGTTCTAC-1	IM
ACACCAAAGTAATCCC-1	EPI
ACACCAAAGTAGTCTC-1	IM
ACACCAAAGTTCACTG-1	TE
ACACCAACAATTGCAC-1	IM
ACACCAACACCGAATT-1	IM
ACACCAACAGATCATC-1	PE
ACACCAACAGCACACC-1	IM
ACACCAACAGCTACCG-1	TE
ACACCAACAGTAGAGC-1	IM
ACACCAACATGCCGGT-1	TE
ACACCAAGTAACAGGC-1	TE
ACACCAAGTCAACGCC-1	TE
ACACCAAGTCACTCAA-1	TE
ACACCAAGTGGGTTGA-1	TE
ACACCAATCGAATCCA-1	IM
ACACCAATCGCCAACG-1	TE
ACACCAATCTATTGTC-1	TE
ACACGCGAGAAGTCTA-1	TE
ACACGCGAGCGCTGCT-1	IM
ACACGCGAGGATTTAG-1	IM
ACACGCGAGTAGGCCA-1	IM
ACACGCGAGTCATACC-1	EPI
ACACGCGCAGCTGCCA-1	TE
ACACGCGCATACTGTG-1	EPI
ACACGCGGTAGTCACT-1	TE
ACACGCGGTGCATGTT-1	IM
ACACGCGTCACAAGGG-1	IM
ACACGCGTCCAGTGTA-1	IM
ACACGCGTCCTTATCA-1	IM
ACACTGAAGAGCTGAC-1	PE
ACACTGAAGCGTTCCG-1	IM
ACACTGAAGGAGAATG-1	EPI
ACACTGAAGGTCGTCC-1	PE
ACACTGAAGTTTGAGA-1	IM
ACACTGACAAGCGCTC-1	IM
ACACTGACACTGCGTG-1	IM
ACACTGATCAAGTAAG-1	IM
ACACTGATCCAGCAAT-1	TE
ACACTGATCCCATAGA-1	TE
ACAGAAAAGAGCCGAT-1	IM
ACAGAAAAGGCTCACC-1	TE
ACAGAAAAGGGCAGTT-1	PE
ACAGAAACAAGCGAAC-1	IM
ACAGAAACATGATCTG-1	EPI
ACAGAAACATGGCTGC-1	IM
ACAGCCGAGACGGTTG-1	TE
ACAGCCGAGTTGGACG-1	IM
ACAGCCGCAACTCGAT-1	IM
ACAGCCGCAGTCAGCC-1	IM
ACAGCCGCATCATTGG-1	IM
ACAGCCGCATGCGGTC-1	IM
ACAGCCGGTATCAGGG-1	EPI
ACAGCCGGTGTCCGTG-1	TE
ACAGCCGTCCATCTGC-1	IM
ACAGGGAAGAGAGCAA-1	TE
ACAGGGAAGCCGATAG-1	IM
ACAGGGAAGTTGTACC-1	PE
ACAGGGACAATGCAGG-1	IM
ACAGGGAGTACAGTCT-1	IM
ACAGGGAGTACCTAGT-1	TE
ACAGGGAGTACTCCCT-1	IM
ACAGGGAGTGACCGAA-1	IM
ACAGGGAGTTATGTCG-1	IM
ACAGGGATCCGCAAAT-1	IM
ACAGGGATCCGCACGA-1	TE
ACAGGGATCCTGCCAT-1	EPI
ACAGGGATCCTTCTGG-1	IM
ACAGGGATCTCCAAGA-1	TE
ACATCCCAGCTGTTAC-1	TE
ACATCCCCAAAGGCTG-1	TE
ACATCCCCAGCACCCA-1	IM
ACATCCCTCACGTCCT-1	IM
ACATCCCTCCAACCGG-1	TE
ACATCCCTCGCTCTAC-1	IM
ACATCCCTCGTCCTCA-1	TE
ACATCGAAGACAAGCC-1	IM
ACATCGAAGCCGATTT-1	EPI
ACATCGACAGTAGGAC-1	IM
ACATCGAGTGTTGACT-1	PE
ACATCGAGTTCAGCTA-1	TE
ACATCGAGTTCGGCCA-1	IM
ACATCGATCTCATGCC-1	IM
ACATCGATCTCTGAGA-1	IM
ACATGCAAGCTGACTT-1	IM
ACATGCAAGGGATGTC-1	IM
ACATGCACAACTGATC-1	IM
ACATGCACACTAGTAC-1	TE
ACATGCACAGAAGTGC-1	TE
ACATGCACAGACGATG-1	PE
ACATGCACAGCGTATT-1	EPI
ACATGCAGTAAGTCAA-1	IM
ACATGCAGTCTTGAGT-1	PE
ACATGCAGTGGACAGT-1	IM
ACATGCAGTTAACCTG-1	IM
ACATGCAGTTCCTTGC-1	IM
ACATGCATCAGACATC-1	IM
ACATGCATCCGCTTAC-1	IM
ACATGCATCTATACTC-1	EPI
ACATTTCAGAAACCCG-1	IM
ACATTTCAGTATGAGT-1	IM
ACATTTCAGTCTCCTC-1	IM
ACATTTCAGTGCAGCA-1	IM
ACATTTCCAACACACT-1	EPI
ACATTTCCAAGTCATC-1	IM
ACATTTCCACACCAGC-1	IM
ACATTTCCACCCTTGT-1	TE
ACATTTCCATGTGTCA-1	EPI
ACATTTCGTACGAGTG-1	IM
ACATTTCGTACGGGAT-1	EPI
ACATTTCGTCTCGACG-1	IM
ACATTTCGTTTGGGTT-1	IM
ACATTTCTCAGGAACG-1	TE
ACATTTCTCCTTGACC-1	TE
ACCAAACAGCCGCTTG-1	IM
ACCAAACAGTCGAATA-1	PE
ACCAAACCACCAGTTA-1	IM
ACCAAACGTACCCGAC-1	TE
ACCAAACGTATTCCTT-1	IM
ACCAAACGTCTCTCTG-1	EPI
ACCAAACGTTTCGATG-1	TE
ACCAAACTCAAAGGTA-1	IM
ACCAAACTCCCATACC-1	IM
ACCAAACTCGAGTGGA-1	TE
ACCAAACTCTAGGCAT-1	TE
ACCAAACTCTCATGGA-1	IM
ACCAACAAGGTGAGCT-1	IM
ACCAACAAGTAATCCC-1	EPI
ACCAACACAAGCGGAT-1	IM
ACCAACACACTTTAGG-1	TE
ACCAACACAGGCGATA-1	PE
ACCAACACATGCTGCG-1	IM
ACCAACACATTGCAAC-1	TE
ACCAACATCACGGTCG-1	TE
ACCAACATCCTTATCA-1	IM
ACCAACATCTCCCATG-1	PE
ACCACAAAGAAGATCT-1	IM
ACCACAAAGGACTATA-1	TE
ACCACAAAGGTGATCG-1	PE
ACCACAACACGCGTCA-1	TE
ACCACAACAGTAACGG-1	IM
ACCACAAGTCTCGACG-1	TE
ACCACAAGTCTTCCGT-1	IM
ACCACAAGTGCATACT-1	IM
ACCACAATCATCCTAT-1	IM
ACCACAATCCTACGAA-1	IM
ACCACAATCGAGGCAA-1	PE
ACCACAATCGCTACAA-1	TE
ACCACAATCTATCGGA-1	TE
ACCATTTAGACCATAA-1	TE
ACCATTTAGCCTTGAT-1	PE
ACCATTTAGTCTAGCT-1	EPI
ACCATTTCATAGTCAC-1	PE
ACCATTTGTAACATAG-1	IM
ACCATTTGTCAGCTTA-1	EPI
ACCATTTGTCCTGAAT-1	EPI
ACCATTTGTCTAGGTT-1	EPI
ACCATTTGTCTTGAGT-1	IM
ACCATTTGTTTGGAAA-1	IM
ACCATTTTCACCCTGT-1	IM
ACCATTTTCACGACTA-1	IM
ACCATTTTCCAATCTT-1	IM
ACCATTTTCCCGTAAA-1	IM
ACCATTTTCCTCATAT-1	IM
ACCATTTTCGAGTCTA-1	IM
ACCATTTTCTGGACTA-1	PE
ACCCAAAAGTCATACC-1	IM
ACCCAAAAGTCTGTAC-1	IM
ACCCAAAAGTGAGTGC-1	IM
ACCCAAAAGTTAACAG-1	TE
ACCCAAACAGTAGTTC-1	IM
ACCCAAACATAGAATG-1	IM
ACCCAAACATATACCG-1	TE
ACCCAAACATGCAGCC-1	IM
ACCCAAATCACTTGTT-1	TE
ACCCAAATCGGACGTC-1	IM
ACCCTCAAGAATACAC-1	IM
ACCCTCAAGCCAGACA-1	IM
ACCCTCAAGGCTTTCA-1	IM
ACCCTCAAGGTCCTGC-1	IM
ACCCTCAAGTGTGTTC-1	TE
ACCCTCACACCGTGGT-1	TE
ACCCTCACACGTACAT-1	IM
ACCCTCATCACAATGC-1	IM
ACCCTCATCGCTCATC-1	IM
ACCCTTGAGCCATTGT-1	IM
ACCCTTGAGGATTTAG-1	IM
ACCCTTGAGGCCTAGA-1	IM
ACCCTTGCAAACTCTG-1	IM
ACCCTTGCAACAAGAT-1	IM
ACCCTTGCACAGTCCG-1	TE
ACCCTTGCAGGACTTT-1	TE
ACCCTTGGTACTAACC-1	TE
ACCCTTGGTATTGAGA-1	IM
ACCCTTGGTCACCTTC-1	PE
ACCCTTGGTGGCATCC-1	TE
ACCCTTGGTTAAGTCC-1	IM
ACCCTTGGTTACAGCT-1	IM
ACCCTTGGTTCGAAGG-1	TE
ACCCTTGGTTGGTGTT-1	IM
ACCCTTGTCAACTACG-1	IM
ACCCTTGTCACCATAG-1	TE
ACCCTTGTCCGCAGTG-1	IM
ACCCTTGTCGACGACC-1	IM
ACCCTTGTCGTGCATA-1	TE
ACCCTTGTCTACCTTA-1	IM
ACCGTTCAGAAGGGAT-1	TE
ACCGTTCAGCATCGAG-1	PE
ACCGTTCAGCTACTAC-1	IM
ACCGTTCAGCTGACTT-1	IM
ACCGTTCAGGATGGCT-1	IM
ACCGTTCCAAATGCTC-1	IM
ACCGTTCCACAGTGAG-1	IM
ACCGTTCCAGCAGTAG-1	IM
ACCGTTCGTCGGCCTA-1	EPI
ACCGTTCGTCGGTGTC-1	IM
ACCGTTCGTGCCTGAC-1	IM
ACCGTTCGTGTCCACG-1	IM
ACCGTTCGTTTACGTG-1	TE
ACCGTTCTCCAGTTCC-1	IM
ACCGTTCTCGAAGTGG-1	TE
ACCTACCAGAGGTATT-1	IM
ACCTACCCAGATCCAT-1	IM
ACCTACCCAGCGCTTG-1	TE
ACCTACCGTATCCCTC-1	IM
ACCTACCGTGGGTCAA-1	IM
ACCTACCTCACAATGC-1	TE
ACCTACCTCCCAGGAC-1	TE
ACCTACCTCGACCCAG-1	PE
ACCTACCTCTCCTGTG-1	IM
ACCTGAAAGGGTATAT-1	EPI
ACCTGAAAGTACCGGA-1	PE
ACCTGAACAAGCGGAT-1	IM
ACCTGAACAAGGACAC-1	IM
ACCTGAAGTAAGTAGT-1	IM
ACCTGAAGTACAGTAA-1	TE
ACCTGAATCACATCAG-1	TE
ACCTGAATCACTTGGA-1	TE
ACCTGAATCGGTAACT-1	IM
ACCTGAATCTACCTTA-1	IM
ACCTGAATCTCTCGCA-1	IM
ACCTGAATCTTTGGAG-1	IM
ACCTGTCAGTGCAGCA-1	TE
ACCTGTCCAACTTCTT-1	IM
ACCTGTCCAAGCCTGC-1	IM
ACCTGTCCACTACAGT-1	TE
ACCTGTCCATCCGCGA-1	IM
ACCTGTCGTGGAGGTT-1	IM
ACCTGTCTCCACTGAA-1	TE
ACCTGTCTCCATGCAA-1	TE
ACCTGTCTCTACCACC-1	IM
ACCTGTCTCTTGTGCC-1	IM
ACGATCAAGAGAACCC-1	IM
ACGATCAAGAGCCATG-1	TE
ACGATCAAGCAAATGT-1	PE
ACGATCAAGCACTCTA-1	EPI
ACGATCAGTATCACGT-1	EPI
ACGATCAGTCTCGACG-1	EPI
ACGATCAGTGACTGTT-1	TE
ACGATCAGTGATACTC-1	IM
ACGATCAGTGCATCTA-1	TE
ACGATGTAGAAACCCG-1	IM
ACGATGTAGCGCACAA-1	IM
ACGATGTCAAGGTACG-1	TE
ACGATGTCAATCTAGC-1	IM
ACGATGTCACATTGTG-1	IM
ACGATGTCACGTACAT-1	EPI
ACGATGTCAGGCTTGC-1	IM
ACGATGTGTTCTTAGG-1	IM
ACGATGTTCATCCCGT-1	EPI
ACGATGTTCATTTGTC-1	IM
ACGATGTTCCCAAGTA-1	IM
ACGATGTTCCTTCTGG-1	PE
ACGATGTTCGCCCAGA-1	TE
ACGCACGAGACATAAC-1	IM
ACGCACGAGATTAGAC-1	IM
ACGCACGAGTTTCGGT-1	TE
ACGCACGCAGTTTCAG-1	IM
ACGCACGCATATGAAG-1	IM
ACGCACGGTTGTGGCC-1	PE
ACGCACGTCACCTGGG-1	IM
ACGCACGTCACTGGGC-1	IM
ACGCACGTCAGGTAAA-1	EPI
ACGCACGTCATGAGGG-1	IM
ACGCACGTCCCTTCCC-1	IM
ACGCACGTCGACATCA-1	EPI
ACGCACGTCGATTCCC-1	IM
ACGGAAGAGAAACTGT-1	IM
ACGGAAGCAACAGCCC-1	IM
ACGGAAGCAAGGATGC-1	IM
ACGGAAGGTATTCTCT-1	TE
ACGGAAGGTCACTCGG-1	IM
ACGGAAGGTGGGCTCT-1	EPI
ACGGAAGGTGTGCCTG-1	IM
ACGGAAGGTTTGTGGT-1	TE
ACGGAAGTCCACAGGC-1	IM
ACGGGTCCAAACTGCT-1	PE
ACGGGTCCAACAGATA-1	IM
ACGGGTCCAAGACGAC-1	IM
ACGGGTCCACGCCAGT-1	TE
ACGGGTCCATGGCGCT-1	PE
ACGGGTCGTATACCCA-1	EPI
ACGGGTCGTGGATCGA-1	IM
ACGGGTCGTTTACGTG-1	IM
ACGGGTCTCATTCATC-1	TE
ACGGGTCTCGTTCATT-1	IM
ACGGGTCTCTTTGGAG-1	TE
ACGGTCGAGCATCTTG-1	PE
ACGGTCGCAAACTAAG-1	PE
ACGGTCGCAAATAGCA-1	IM
ACGGTCGCACAGTATC-1	IM
ACGGTCGCAGGTCCGT-1	TE
ACGGTCGGTACAAAGT-1	IM
ACGGTCGGTGATTAGA-1	IM
ACGGTCGGTTTACGAC-1	TE
ACGGTCGTCAAGCCGC-1	TE
ACGGTCGTCCGATCTC-1	TE
ACGGTCGTCCGGACTG-1	IM
ACGGTCGTCTACACAG-1	IM
ACGGTTAAGAAACTCA-1	IM
ACGGTTAAGAGCGACT-1	TE
ACGGTTAAGTAACCTC-1	TE
ACGGTTACAGAACGCA-1	EPI
ACGGTTACAGCTGAGA-1	EPI
ACGGTTACAGGCACAA-1	TE
ACGGTTACAGGTCAGA-1	TE
ACGGTTACATCATTTC-1	IM
ACGGTTAGTGGAGAAA-1	PE
ACGGTTAGTTAAGACA-1	IM
ACGGTTAGTTCAATCG-1	EPI
ACGGTTATCAAGTTGC-1	IM
ACGGTTATCCGGGACT-1	IM
ACGGTTATCTCAGGCG-1	IM
ACGGTTATCTGCCTCA-1	IM
ACGGTTATCTGGTCAA-1	TE
ACGTAACAGAAGATCT-1	PE
ACGTAACAGATGCGAC-1	TE
ACGTAACAGCCGTAAG-1	IM
ACGTAACAGCTTTGTG-1	EPI
ACGTAACAGGTCCGAA-1	IM
ACGTAACCACGTTCGG-1	TE
ACGTAACCACTACCCT-1	TE
ACGTAACGTACGTGTT-1	IM
ACGTAACGTCGCACGT-1	IM
ACGTAACGTCTTTATC-1	IM
ACGTAACTCACCATAG-1	IM
ACGTACAAGACTCAAA-1	TE
ACGTACAAGAGCCCAA-1	EPI
ACGTACAAGCGGGTTA-1	PE
ACGTACAAGCTCGCAC-1	TE
ACGTACAAGTTGTAGA-1	IM
ACGTACACACCCGTAG-1	EPI
ACGTACACACGGTCTG-1	TE
ACGTACACAGTTTCAG-1	IM
ACGTACACATGCTGCG-1	IM
ACGTACAGTAATTAGG-1	TE
ACGTACAGTACCGGAA-1	IM
ACGTACAGTACCTGTA-1	PE
ACGTACAGTAGCTTGT-1	IM
ACGTACAGTGTTACAC-1	PE
ACGTACATCAGCTGTA-1	PE
ACGTACATCCGTATAG-1	IM
ACGTACATCCTTACCG-1	IM
ACGTACATCTTCACAT-1	IM
ACGTACATCTTCTGTA-1	TE
ACGTAGTAGTGCCCGT-1	PE
ACGTAGTCAACAGCTT-1	IM
ACGTAGTCAAGTTCCA-1	TE
ACGTAGTCAGGGCTTC-1	IM
ACGTAGTGTACGAGTG-1	IM
ACGTAGTGTACTGGGA-1	IM
ACGTAGTGTCATTCCC-1	IM
ACGTAGTGTTACCTTT-1	IM
ACGTAGTGTTGCATGT-1	IM
ACGTAGTTCAAAGACA-1	TE
ACGTAGTTCAAGTGGG-1	IM
ACGTAGTTCCGGTAGC-1	TE
ACGTAGTTCGTGGCGT-1	IM
ACGTAGTTCTACCCAC-1	IM
ACGTAGTTCTACTTCA-1	IM
ACGTCCTAGCATAGGC-1	PE
ACGTCCTAGCCGTTGC-1	IM
ACGTCCTCACTTCCTG-1	EPI
ACGTCCTCAGTGTACT-1	EPI
ACGTCCTCATTGACAC-1	TE
ACGTCCTGTTCTCTCG-1	PE
ACGTCCTTCAACTTTC-1	IM
ACGTCCTTCAGCCTCT-1	EPI
ACGTCCTTCCGACATA-1	EPI
ACGTCCTTCCGATAGT-1	IM
ACGTCCTTCGATACGT-1	PE
ACGTCCTTCGTAGGAG-1	IM
ACGTCCTTCTCATTAC-1	IM
ACGTCCTTCTGCACCT-1	IM
ACGTCCTTCTGGGCAC-1	IM
ACGTCCTTCTTACGTT-1	IM
ACGTTCCAGAGGTCGT-1	PE
ACGTTCCAGGGCCCTT-1	TE
ACGTTCCAGTTGGACG-1	IM
ACGTTCCCACATGGTT-1	TE
ACGTTCCCATGCAGGA-1	IM
ACGTTCCCATGGGTTT-1	IM
ACGTTCCGTCATCTAG-1	TE
ACGTTCCGTGTCTTCC-1	IM
ACGTTCCGTTAGGGTG-1	IM
ACGTTCCGTTCTTCAT-1	EPI
ACGTTCCTCACGATAC-1	EPI
ACGTTCCTCCTGATAG-1	IM
ACGTTCCTCGATACGT-1	IM
ACGTTCCTCGATCCCT-1	IM
ACTACGACAACCGGAA-1	IM
ACTACGACAACTGAAA-1	PE
ACTACGACAAGGTCAG-1	TE
ACTACGACACTAGAGG-1	TE
ACTACGACACTTACAG-1	TE
ACTACGACATCGAGCC-1	IM
ACTACGAGTCCCGTGA-1	TE
ACTACGAGTGCTCGTG-1	IM
ACTACGAGTTCCACGG-1	TE
ACTACGATCACGATCA-1	TE
ACTACGATCCGCGGAT-1	IM
ACTACGATCTGTAAGC-1	IM
ACTACGATCTTTGCAT-1	IM
ACTATCTAGCGAGGAG-1	IM
ACTATCTAGCGTCTGC-1	TE
ACTATCTAGCGTGAAC-1	IM
ACTATCTCAAAGCAAT-1	IM
ACTATCTCAACGGCTC-1	IM
ACTATCTCACACCGAC-1	TE
ACTATCTCAGTCTACA-1	IM
ACTATCTCATAGCACT-1	IM
ACTATCTGTAACGATA-1	IM
ACTATCTGTAGAGGAA-1	EPI
ACTATCTTCCATTCAT-1	IM
ACTATCTTCGATGCTA-1	EPI
ACTATCTTCGGCATCG-1	TE
ACTATGGAGTAACGAT-1	TE
ACTATGGAGTAGTCTC-1	EPI
ACTATGGCAATAGAGT-1	IM
ACTATGGCACCAGGTC-1	IM
ACTATGGCATGTACGT-1	TE
ACTATGGGTAGGTACG-1	IM
ACTATGGTCCCATAGA-1	IM
ACTATGGTCGCCGATG-1	IM
ACTATGGTCGTCGACG-1	IM
ACTATTCAGCGACTTT-1	IM
ACTATTCAGCGGGTTA-1	IM
ACTATTCAGTACCCTA-1	TE
ACTATTCAGTTTCGAC-1	TE
ACTATTCCAACTCCAA-1	IM
ACTATTCCAAGCCCAC-1	IM
ACTATTCCAATCGCGC-1	IM
ACTATTCCACACAGCC-1	PE
ACTATTCGTAGACGTG-1	IM
ACTATTCGTATGGTTC-1	IM
ACTATTCGTCCCTGAG-1	PE
ACTATTCGTTGACTAC-1	TE
ACTATTCTCTCCAAGA-1	IM
ACTATTCTCTTTCCAA-1	IM
ACTCCCAAGCTCAGAG-1	IM
ACTCCCAAGGACAAGA-1	IM
ACTCCCAAGTAAGAGG-1	PE
ACTCCCAAGTGGAAGA-1	TE
ACTCCCACAACCACAT-1	IM
ACTCCCACAAGCACAG-1	EPI
ACTCCCACAATACCCA-1	TE
ACTCCCACACAGCTTA-1	TE
ACTCCCACACCATTCC-1	TE
ACTCCCACACGCGTCA-1	TE
ACTCCCACAGTTAGGG-1	IM
ACTCCCAGTAGTCGGA-1	IM
ACTCCCAGTCGAACGA-1	IM
ACTCCCATCGTCCTCA-1	IM
ACTCCCATCTAGCATG-1	TE
ACTCCCATCTCTGCTG-1	IM
ACTCTCGAGATGGGCT-1	IM
ACTCTCGCACACGGAA-1	IM
ACTCTCGCATTAGGCT-1	IM
ACTCTCGGTCACTTCC-1	IM
ACTCTCGGTGAGTAAT-1	IM
ACTCTCGGTGTCTTGA-1	IM
ACTCTCGTCAAGAATG-1	EPI
ACTCTCGTCGCTAATG-1	IM
ACTCTCGTCTGCCCTA-1	TE
ACTGATGAGAGCCGAT-1	IM
ACTGATGCACCTCAGG-1	TE
ACTGATGCACTGTCCT-1	IM
ACTGATGGTACACGTT-1	TE
ACTGATGGTGCAGTGA-1	IM
ACTGATGGTGCTCCGA-1	IM
ACTGATGGTTCGCGTG-1	IM
ACTGATGGTTTCGCTC-1	IM
ACTGATGTCTATTGTC-1	PE
ACTGATGTCTCGTCGT-1	IM
ACTGATGTCTTCGCTG-1	EPI
ACTGCAAAGAGCTTTC-1	IM
ACTGCAAAGGTCGTGA-1	PE
ACTGCAACACTACGGC-1	IM
ACTGCAAGTATTGAGA-1	TE
ACTGCAAGTCTGCATA-1	IM
ACTGCAAGTGCGTGCT-1	IM
ACTGCAAGTTGCAACT-1	PE
ACTGCAATCAAATGCC-1	IM
ACTGCAATCACCGGGT-1	IM
ACTGCAATCCAAGCTA-1	IM
ACTGTCCAGATTGAGT-1	IM
ACTGTCCAGCAGCAGT-1	IM
ACTGTCCAGGCATCAG-1	IM
ACTGTCCAGTAAACGT-1	IM
ACTGTCCCAACTCATG-1	PE
ACTGTCCCACTTCTCG-1	TE
ACTGTCCCAGAGTAAT-1	EPI
ACTGTCCCAGCCTTCT-1	IM
ACTGTCCCATTCCTAT-1	IM
ACTGTCCGTAATACCC-1	IM
ACTGTCCGTACCAGAG-1	IM
ACTGTCCGTGGCTTGC-1	TE
ACTGTCCTCGACGCGT-1	IM
ACTGTGAAGACTCTAC-1	TE
ACTGTGAAGAGAGTGA-1	EPI
ACTGTGAAGCACCTGC-1	TE
ACTGTGACACAGACGA-1	TE
ACTGTGACAGAGCCCT-1	TE
ACTGTGACAGTCTACA-1	TE
ACTGTGAGTCTGCCTT-1	PE
ACTGTGATCCTGATAG-1	PE
ACTGTGATCGACATTG-1	TE
ACTTAGGAGCTCCGAC-1	IM
ACTTAGGCAAGTTCGT-1	IM
ACTTAGGCACCTGCTT-1	IM
ACTTAGGCACGCTTAA-1	IM
ACTTAGGCAGGGACTA-1	PE
ACTTAGGCAGTAGTTC-1	IM
ACTTAGGCATACCACA-1	IM
ACTTAGGCATGAATAG-1	IM
ACTTAGGGTCAGTTTG-1	IM
ACTTAGGGTCCACTCT-1	TE
ACTTAGGGTGTGACCC-1	TE
ACTTAGGTCACAGTGT-1	IM
ACTTATCAGGTGCCTC-1	EPI
ACTTATCAGTACTCGT-1	TE
ACTTATCAGTCACGAG-1	PE
ACTTATCAGTGCCCGT-1	IM
ACTTATCCAAAGAACT-1	IM
ACTTATCCAAGAGTAT-1	EPI
ACTTATCGTGAGTAAT-1	EPI
ACTTATCGTTGTGCCG-1	TE
ACTTATCTCCACTGAA-1	EPI
ACTTATCTCCGGTTCT-1	EPI
ACTTATCTCCTCTTTC-1	IM
ACTTCCGCAAATGGTA-1	IM
ACTTCCGCAACGGCTC-1	IM
ACTTCCGCAAGTTCCA-1	PE
ACTTCCGCAGTCAGCC-1	TE
ACTTCCGGTACAGTCT-1	TE
ACTTCCGGTCGTTGGC-1	IM
ACTTCCGGTGTCATTG-1	IM
ACTTCCGGTTCAAGTC-1	IM
ACTTCCGGTTCGGGTC-1	PE
ACTTCCGGTTTACGAC-1	IM
ACTTCCGTCCGCGAGT-1	IM
ACTTCCGTCCTGTACC-1	IM
ACTTCCGTCCTTGACC-1	IM
ACTTCCGTCGCAGATT-1	PE
ACTTCCGTCTCGAACA-1	IM
ACTTCGCAGGGAGGGT-1	IM
ACTTCGCCAACTTGGT-1	TE
ACTTCGCCAAGACGAC-1	IM
ACTTCGCCACCATTCC-1	PE
ACTTCGCGTGACCGTC-1	EPI
ACTTCGCGTTATCTTC-1	IM
ACTTCGCTCCCGAGTG-1	PE
ACTTCGCTCCTATTTG-1	IM
ACTTCGCTCTGCTTAT-1	IM
ACTTTCAAGCAAATCA-1	TE
ACTTTCAAGGCTTAGG-1	PE
ACTTTCAAGTGCTCGC-1	IM
ACTTTCACATCGAACT-1	IM
ACTTTCAGTAATCAGA-1	IM
ACTTTCAGTTCAAACC-1	IM
ACTTTCATCAATCTTC-1	IM
ACTTTCATCCACTGGG-1	IM
ACTTTCATCTCTAAGG-1	IM
ACTTTCATCTCTGAGA-1	IM
ACTTTCATCTGACCCT-1	IM
ACTTTGTAGAGCCGTA-1	IM
ACTTTGTAGGCTCAAG-1	IM
ACTTTGTAGTTGCGCC-1	IM
ACTTTGTCACTGATTG-1	IM
ACTTTGTCATTAAGCC-1	IM
ACTTTGTCATTGCCTC-1	IM
ACTTTGTTCGAGCTGC-1	IM
ACTTTGTTCTCTGCTG-1	IM
AGAAATGAGAATCGAT-1	IM
AGAAATGAGACGACGT-1	IM
AGAAATGAGATAGTGT-1	TE
AGAAATGAGATGAAGG-1	IM
AGAAATGAGCGTATAA-1	TE
AGAAATGAGTGTAGAT-1	IM
AGAAATGCAACTGAAA-1	EPI
AGAAATGCACCGTGCA-1	TE
AGAAATGGTGCATACT-1	IM
AGAAATGGTGCATTTG-1	IM
AGAAATGTCACGAGGA-1	IM
AGAAATGTCGCACGGT-1	EPI
AGAACAAAGAGCTTTC-1	IM
AGAACAAAGCCTGTGC-1	TE
AGAACAAAGGTGATCG-1	TE
AGAACAACAAGTAGTA-1	IM
AGAACAACAAGTGCTT-1	IM
AGAACAACACAAGGTG-1	TE
AGAACAACATGATCTG-1	PE
AGAACAACATGTTCAG-1	TE
AGAACAAGTCAGATTC-1	IM
AGAACAAGTGTCTTCC-1	IM
AGAACAAGTTGGAGAC-1	IM
AGAACAATCCCGTTGT-1	IM
AGAACAATCCGCTGTT-1	IM
AGAACAATCGACACTA-1	IM
AGAACCTAGATGTTAG-1	EPI
AGAACCTAGCACTCGC-1	IM
AGAACCTAGCATGCGA-1	IM
AGAACCTAGGACTATA-1	IM
AGAACCTAGGCCCACT-1	IM
AGAACCTAGTATCCTG-1	EPI
AGAACCTCAACTAGAA-1	IM
AGAACCTCACAGGATG-1	TE
AGAACCTCAGCCGGTT-1	TE
AGAACCTCAGGGAATC-1	IM
AGAACCTCATAGACTC-1	TE
AGAACCTGTCCAACGC-1	TE
AGAACCTGTCCGACGT-1	IM
AGAACCTTCAAAGAAC-1	IM
AGAACCTTCAAGCTTG-1	IM
AGAACCTTCCTCCACA-1	IM
AGAACCTTCGGTCGGT-1	IM
AGAAGCGAGAGGATCC-1	IM
AGAAGCGAGCATGATA-1	IM
AGAAGCGAGTTACGAA-1	IM
AGAAGCGCAATCAGCT-1	TE
AGAAGCGGTAGCTAAA-1	TE
AGAAGCGGTGTGATGG-1	IM
AGAAGCGTCGGCATAT-1	IM
AGAAGTAAGACGGTTG-1	IM
AGAAGTAAGTAAAGCT-1	IM
AGAAGTACAACTCCCT-1	IM
AGAAGTACAAGCACCC-1	IM
AGAAGTACAATGTTGC-1	IM
AGAAGTACACGATTCA-1	IM
AGAAGTACAGTCGCTG-1	IM
AGAAGTACATTAGGCT-1	TE
AGAAGTAGTCTTCCGT-1	IM
AGAAGTAGTGTTATCG-1	PE
AGAAGTATCGCCAGAC-1	IM
AGAAGTATCGCTTTAT-1	TE
AGACAAAAGCCATCCG-1	TE
AGACAAACAACTCCAA-1	IM
AGACAAAGTAGGTCAG-1	IM
AGACAAAGTCAAGCCC-1	TE
AGACAAAGTCTATGAC-1	EPI
AGACAAAGTCTGTGTA-1	IM
AGACAAAGTTTAGTCG-1	IM
AGACACTAGATTGGGC-1	TE
AGACACTAGCCTCCAG-1	IM
AGACACTAGTAGCCAG-1	IM
AGACACTAGTATGGCG-1	IM
AGACACTGTTGACTAC-1	IM
AGACACTTCATGGATC-1	IM
AGACACTTCGATGGAG-1	IM
AGACACTTCGCAGTGC-1	IM
AGACACTTCTACGCGG-1	TE
AGACACTTCTAGAACC-1	IM
AGACAGGAGAGCAGAA-1	PE
AGACAGGAGAGGTTTA-1	IM
AGACAGGAGCCGGAAT-1	IM
AGACAGGAGCGTGCTC-1	TE
AGACAGGAGGATATAC-1	TE
AGACAGGCACTGCATA-1	TE
AGACAGGCACTGGAAG-1	IM
AGACAGGCACTTGGGC-1	IM
AGACAGGCAGGTCAAG-1	IM
AGACAGGGTGATAGAT-1	IM
AGACAGGGTGTACAGG-1	EPI
AGACAGGGTTCAGGTT-1	TE
AGACAGGTCCGAAATC-1	IM
AGACCATAGAAATTCG-1	IM
AGACCATAGAATGTTG-1	IM
AGACCATAGATTAGCA-1	TE
AGACCATAGCACTGGA-1	IM
AGACCATCAACGTAAA-1	IM
AGACCATCACCTGCTT-1	IM
AGACCATCAGCTGGTC-1	TE
AGACCATCAGCTGTTA-1	PE
AGACCATCAGTTGCGC-1	IM
AGACCATCATACAGAA-1	TE
AGACCATCATTCCTAT-1	IM
AGACCATGTGGACTGA-1	IM
AGACCATGTTGCGGAA-1	IM
AGACCATTCCTTCGAC-1	IM
AGACCATTCGCTGTCT-1	PE
AGACCCGAGGAATGTT-1	IM
AGACCCGAGTCGAATA-1	IM
AGACCCGCAGACAAAT-1	PE
AGACCCGCAGAGGGTT-1	TE
AGACCCGGTACTGACT-1	IM
AGACCCGGTCTCACAA-1	IM
AGACCCGGTGAGTGAC-1	TE
AGACCCGTCAAGCTGT-1	IM
AGACCCGTCGAACGCC-1	IM
AGACCCGTCGGACCAC-1	IM
AGACCCGTCTAAGCGT-1	IM
AGACTCAAGGACTTCT-1	IM
AGACTCAAGTTCACTG-1	IM
AGACTCACAACAGATA-1	PE
AGACTCACACGGGCTT-1	IM
AGACTCACAGAGACTG-1	IM
AGACTCACAGGTCTCG-1	PE
AGACTCACATCCTAAG-1	IM
AGACTCACATTGTCGA-1	TE
AGACTCAGTATATGGA-1	TE
AGACTCAGTCGCAGTC-1	EPI
AGACTCAGTCTGTCCT-1	IM
AGACTCAGTCTTGGTA-1	TE
AGACTCAGTGATGTAA-1	TE
AGACTCATCCGACGGT-1	TE
AGACTCATCCGTGTCT-1	IM
AGACTCATCGTTCAGA-1	IM
AGAGAATAGGGTGAGG-1	IM
AGAGAATAGGTTAAAC-1	TE
AGAGAATCACACCTGG-1	TE
AGAGAATCAGCAGTGA-1	PE
AGAGAATGTAGACTGG-1	TE
AGAGAATGTATCACGT-1	PE
AGAGAATGTGTAGTGG-1	IM
AGAGAATGTTACGTAC-1	PE
AGAGAATGTTTCAGAC-1	IM
AGAGAATTCAAGCCGC-1	IM
AGAGAGCAGAAACTCA-1	IM
AGAGAGCAGCTATCTG-1	IM
AGAGAGCAGCTGCCAC-1	TE
AGAGAGCAGGTTGACG-1	TE
AGAGAGCCAAATCCCA-1	EPI
AGAGAGCCAGGCGAAT-1	IM
AGAGAGCCAGGTCAGA-1	IM
AGAGAGCGTAACAGTA-1	IM
AGAGAGCGTACGATTC-1	PE
AGAGAGCGTAGTCGTT-1	IM
AGAGAGCGTCCTCATC-1	IM
AGAGAGCGTGGCGCTT-1	TE
AGAGAGCGTTTGAACC-1	TE
AGAGAGCTCCTACAAG-1	TE
AGAGCAGAGGGCAAGG-1	IM
AGAGCAGAGTCATGCT-1	IM
AGAGCAGAGTGATAAC-1	IM
AGAGCAGCAAGCGATG-1	IM
AGAGCAGCACACCAGC-1	TE
AGAGCAGGTCCTTAAG-1	IM
AGAGCAGGTCGCATGC-1	TE
AGAGCAGGTCGTCAGC-1	IM
AGAGCAGGTCTAGATC-1	IM
AGAGCAGTCAAGCCCG-1	IM
AGAGCAGTCGAGAAAT-1	IM
AGAGCAGTCGAGTTGT-1	EPI
AGAGCAGTCGGTCTGG-1	IM
AGAGCCCAGAAGATCT-1	IM
AGAGCCCAGAAGCGAA-1	TE
AGAGCCCAGATACATG-1	PE
AGAGCCCAGCCACTCG-1	TE
AGAGCCCAGGACAGTC-1	TE
AGAGCCCAGTACGAGC-1	TE
AGAGCCCAGTTTGCTG-1	IM
AGAGCCCCAAGTGATA-1	TE
AGAGCCCCACCATTCC-1	IM
AGAGCCCCAGAATTCC-1	EPI
AGAGCCCCAGTCGCTG-1	IM
AGAGCCCGTAACAAGT-1	TE
AGAGCCCGTTATCCAG-1	TE
AGAGCCCTCTGGCTGG-1	IM
AGATAGAAGAGAGCGG-1	TE
AGATAGAAGAGGCCAT-1	TE
AGATAGAAGCCTCCAG-1	IM
AGATAGAAGGGAACAA-1	TE
AGATAGAAGGGAGTTC-1	IM
AGATAGAAGGGCAATC-1	IM
AGATAGAAGGTACATA-1	IM
AGATAGAAGTCTAACC-1	TE
AGATAGAAGTTCCTGA-1	PE
AGATAGACAATACCCA-1	IM
AGATAGACAATCGCAT-1	IM
AGATAGACAATCGCGC-1	PE
AGATAGAGTAGCTAAA-1	IM
AGATAGAGTCTTCGAA-1	TE
AGATAGAGTGCCTACG-1	IM
AGATAGAGTTGTAAAG-1	IM
AGATAGATCCATTCAT-1	IM
AGATAGATCTGGTGGC-1	IM
AGATAGATCTTCGATT-1	IM
AGATAGATCTTGAGCA-1	EPI
AGATCCAAGATCCCGC-1	IM
AGATCCAAGGCCGCTT-1	TE
AGATCCACAAATGAAC-1	PE
AGATCCACACCGTGGT-1	EPI
AGATCCACACGACTAT-1	IM
AGATCCACAGAACTTC-1	IM
AGATCCACATCCAACA-1	TE
AGATCCAGTATACAGA-1	IM
AGATCCAGTCCGGTCA-1	TE
AGATCCAGTCGATTAC-1	IM
AGATCCAGTTCCACGG-1	EPI
AGATCCATCCATGATG-1	PE
AGATCCATCTACCACC-1	TE
AGATCCATCTATCACT-1	IM
AGATCGTAGAAGCCTG-1	IM
AGATCGTAGCAATAAC-1	TE
AGATCGTAGTTGAAAC-1	IM
AGATCGTAGTTGTAAG-1	IM
AGATCGTCAAGCACAG-1	IM
AGATCGTCAATACAGA-1	IM
AGATCGTCACGATAGG-1	IM
AGATCGTGTTAAAGTG-1	PE
AGATCGTGTTCAGCTA-1	PE
AGATCGTTCGCAATGT-1	IM
AGATGAAAGAAGCTGC-1	IM
AGATGAAAGACCTGGA-1	IM
AGATGAAAGCACGTCC-1	IM
AGATGAACACTACCGG-1	PE
AGATGAAGTATTGACC-1	TE
AGATGAAGTCCCGCAA-1	IM
AGATGAAGTGTGTGGA-1	TE
AGATGAATCCGACATA-1	PE
AGATGAATCCTCCACA-1	EPI
AGATGAATCGCAGATT-1	EPI
AGATGAATCGCCTTTG-1	EPI
AGATGAATCGCTGTCT-1	EPI
AGATGAATCTGACAGT-1	PE
AGATGCTAGGGTGGGA-1	IM
AGATGCTCACATGGTT-1	TE
AGATGCTCATGGGCAA-1	IM
AGATGCTGTAGTCCTA-1	IM
AGATGCTGTGCGGTAA-1	IM
AGCATCAAGCGACTGA-1	TE
AGCATCAAGTGCGCTC-1	IM
AGCATCAAGTTCTACG-1	TE
AGCATCACAAGCGCAA-1	IM
AGCATCACAGGATGAC-1	IM
AGCATCACAGGGATAC-1	IM
AGCATCACAGGTTTAC-1	TE
AGCATCAGTTTGAAAG-1	TE
AGCATCATCATGTCTT-1	IM
AGCATCATCGCCTCTA-1	IM
AGCATCATCTAGTGAC-1	IM
AGCCAATAGAGTTGTA-1	IM
AGCCAATAGATCACTC-1	PE
AGCCAATAGGCATTTC-1	IM
AGCCAATAGGCTTTCA-1	IM
AGCCAATAGTATGTAG-1	IM
AGCCAATCAATCACGT-1	EPI
AGCCAATCACACCGCA-1	EPI
AGCCAATCACGAGGAT-1	PE
AGCCAATCACGCTTAA-1	IM
AGCCAATCAGTGGCTC-1	IM
AGCCAATGTGCAATAA-1	IM
AGCCAATGTTACCTTT-1	IM
AGCCAATTCACTTCTA-1	IM
AGCCAATTCCACGAAT-1	IM
AGCCAATTCGGTAGAG-1	TE
AGCCAATTCTTAGCTT-1	IM
AGCCACGAGACGCCCT-1	TE
AGCCACGAGTTGAAAC-1	IM
AGCCACGAGTTGTACC-1	PE
AGCCACGCACGTAACT-1	IM
AGCCACGGTACGGTTT-1	TE
AGCCACGGTGAGGAAA-1	IM
AGCCACGGTTATCTTC-1	TE
AGCCACGTCACAACCA-1	IM
AGCCACGTCAGCCTCT-1	IM
AGCCACGTCTATGTGG-1	TE
AGCCAGCAGATTACCC-1	IM
AGCCAGCAGCGTCGAA-1	EPI
AGCCAGCAGCTGGCTC-1	IM
AGCCAGCAGTAAGGGA-1	IM
AGCCAGCAGTGGTGGT-1	EPI
AGCCAGCCAACAGCTT-1	IM
AGCCAGCCAATTCTTC-1	PE
AGCCAGCCACAGAGAC-1	TE
AGCCAGCCACGACGTC-1	IM
AGCCAGCCAGGAAGTC-1	IM
AGCCAGCCAGGTTACT-1	IM
AGCCAGCGTATCAGCT-1	IM
AGCCAGCGTCGCCACA-1	IM
AGCCAGCGTCTCACGG-1	IM
AGCCAGCGTCTCTCAC-1	PE
AGCCAGCTCCCGAGTG-1	EPI
AGCCAGCTCCGCACTT-1	IM
AGCCAGCTCCTGTTGC-1	IM
AGCCAGCTCGTAACTG-1	IM
AGCCAGCTCTCGGTAA-1	EPI
AGCCAGCTCTTACTGT-1	IM
AGCGATTAGAGCCCAA-1	EPI
AGCGATTAGCAGGCAT-1	PE
AGCGATTAGCCATATC-1	IM
AGCGATTAGGCCTGCT-1	EPI
AGCGATTAGTAAGAGG-1	IM
AGCGATTCATGTGGTT-1	PE
AGCGATTGTATCGCAT-1	IM
AGCGATTGTCCACTTC-1	IM
AGCGATTTCAATCCGA-1	IM
AGCGATTTCTCGAGTA-1	TE
AGCGATTTCTCGTGGG-1	IM
AGCGATTTCTGCCCTA-1	TE
AGCGATTTCTGTACAG-1	IM
AGCGCCAAGAAACACT-1	IM
AGCGCCAAGCTTCGTA-1	TE
AGCGCCAAGGGTCAAC-1	IM
AGCGCCAAGTGAGCCA-1	IM
AGCGCCACAAGGGTCA-1	IM
AGCGCCACACACCAGC-1	EPI
AGCGCCACACCAGACC-1	IM
AGCGCCACACTCCTTG-1	IM
AGCGCCACAGGTGACA-1	IM
AGCGCCACAGTAACCT-1	IM
AGCGCCACATCCGTTC-1	PE
AGCGCCACATCGTCCT-1	TE
AGCGCCAGTAGGATAT-1	IM
AGCGCCAGTTGGGCCT-1	IM
AGCGCCATCGAGTCTA-1	IM
AGCGCCATCGGCAGTC-1	PE
AGCGCCATCTTAGCTT-1	IM
AGCGCTGAGAGATTCA-1	TE
AGCGCTGAGAGCGACT-1	IM
AGCGCTGAGAGTCAAT-1	IM
AGCGCTGAGCGTGAAC-1	TE
AGCGCTGCAACGGCCT-1	IM
AGCGCTGCACTGTTCC-1	IM
AGCGCTGCAGTCAGTT-1	TE
AGCGCTGCATACTTTC-1	IM
AGCGCTGCATGGAAGC-1	IM
AGCGCTGGTAACACGG-1	IM
AGCGCTGGTAATCAGA-1	IM
AGCGCTGTCCTTCTAA-1	IM
AGCGCTGTCTCACTCG-1	IM
AGCGTATAGCTACAAA-1	TE
AGCGTATCACGGCACT-1	PE
AGCGTATGTTTGAAAG-1	PE
AGCGTATTCAATCGGT-1	IM
AGCGTATTCATCCTGC-1	PE
AGCGTATTCTTACCAT-1	PE
AGCGTCGCAATACCCA-1	TE
AGCGTCGCACACGGTC-1	EPI
AGCGTCGCACATTACG-1	PE
AGCGTCGCACCACATA-1	IM
AGCGTCGCAGAGAATT-1	TE
AGCGTCGCAGGGACTA-1	IM
AGCGTCGGTTTCGACA-1	IM
AGCTACAAGCGCTGCT-1	TE
AGCTACAAGCTCTGTA-1	IM
AGCTACACAAACGAGC-1	IM
AGCTACACAACACAAA-1	IM
AGCTACACAAGATCCT-1	IM
AGCTACACATAGACTC-1	PE
AGCTACACATGTTCAG-1	PE
AGCTACAGTACATACC-1	IM
AGCTACAGTGAGGAAA-1	IM
AGCTACAGTTAGAAGT-1	EPI
AGCTACAGTTGGTAGG-1	IM
AGCTACATCCGCACGA-1	IM
AGCTCAAAGAGAGTGA-1	EPI
AGCTCAAAGCCTGGAA-1	TE
AGCTCAAAGCTACTGT-1	IM
AGCTCAAAGGCGTTGA-1	EPI
AGCTCAAAGTCATACC-1	EPI
AGCTCAACAAAGGAGA-1	PE
AGCTCAACAAGTATAG-1	TE
AGCTCAACAGATTCGT-1	IM
AGCTCAAGTACTGAGG-1	IM
AGCTCAAGTCCAGTTA-1	TE
AGCTCAATCAATCCAG-1	EPI
AGCTCAATCGGTAGGA-1	IM
AGCTTCCAGACATCAA-1	TE
AGCTTCCAGCTCGCAC-1	IM
AGCTTCCAGCTCGGCT-1	IM
AGCTTCCAGGACATCG-1	TE
AGCTTCCAGGGATCTG-1	EPI
AGCTTCCCAACTCCCT-1	IM
AGCTTCCCACAAAGCG-1	TE
AGCTTCCCAGAACATA-1	IM
AGCTTCCCATGGCTAT-1	TE
AGCTTCCTCCACAAGT-1	IM
AGCTTCCTCCGCAAAT-1	EPI
AGCTTCCTCGATACGT-1	IM
AGGAAATAGATGGTCG-1	IM
AGGAAATAGGCGAACT-1	IM
AGGAAATAGTGGCCTC-1	IM
AGGAAATAGTTGCTGT-1	IM
AGGAAATCACCAGACC-1	IM
AGGAAATCAGCGGTTC-1	PE
AGGAAATCAGGAGACT-1	IM
AGGAAATGTAAGTCAA-1	TE
AGGAAATGTAGTCTTG-1	IM
AGGAAATGTCCAGTTA-1	IM
AGGAAATGTCCCGCAA-1	IM
AGGAAATGTGTCATTG-1	IM
AGGAAATTCCAAATGC-1	TE
AGGAAATTCCCTAGGG-1	IM
AGGAAATTCGCCAGAC-1	IM
AGGAAATTCTCTCTTC-1	IM
AGGAATAAGCTACGTT-1	PE
AGGAATACACAAATAG-1	IM
AGGAATACAGGAATAT-1	TE
AGGAATACATGGATCT-1	TE
AGGAATAGTCTGTAAC-1	TE
AGGAATATCAAGGAGC-1	IM
AGGAATATCAGATTGC-1	EPI
AGGAATATCCTATTGT-1	TE
AGGAATATCTTGGTCC-1	TE
AGGACGAAGCGTCGAA-1	PE
AGGACGACAGATCCAT-1	PE
AGGACGACATTCACCC-1	IM
AGGACGACATTGACTG-1	TE
AGGACGAGTATCGAGG-1	IM
AGGACGAGTATGTGTC-1	IM
AGGACGAGTCATCACA-1	TE
AGGACGAGTGTCCTAA-1	IM
AGGACGAGTGTGACCC-1	IM
AGGACGAGTGTGTTTG-1	EPI
AGGACGAGTTGAGGAC-1	PE
AGGACGAGTTTCGTGA-1	IM
AGGACTTAGACCAGCA-1	IM
AGGACTTAGATCCCGC-1	IM
AGGACTTAGGCGATAC-1	IM
AGGACTTAGTAGGCCA-1	IM
AGGACTTCAGAGCGTA-1	IM
AGGACTTGTACAATAG-1	EPI
AGGACTTGTATGACAA-1	IM
AGGACTTTCACATTGG-1	EPI
AGGACTTTCACTTGGA-1	IM
AGGAGGTAGGCCACTC-1	IM
AGGAGGTCAATCTGCA-1	IM
AGGAGGTCAGCACACC-1	TE
AGGAGGTCATGGGTTT-1	TE
AGGAGGTGTGAGTTTC-1	IM
AGGAGGTTCATGTCTT-1	IM
AGGATAAAGATCACCT-1	TE
AGGATAAAGCAAGCCA-1	IM
AGGATAACATCGAGCC-1	TE
AGGATAAGTAAGGAGA-1	TE
AGGATAATCATGCATG-1	TE
AGGATAATCCAATCCC-1	PE
AGGATAATCGAGGCAA-1	IM
AGGATAATCGTGGGTC-1	TE
AGGATAATCTACGGTA-1	IM
AGGATAATCTCCTGCA-1	TE
AGGATCTAGGCTTAAA-1	IM
AGGATCTCAAGTCCCG-1	TE
AGGATCTCAGCTGGTC-1	IM
AGGATCTGTACAAACA-1	PE
AGGATCTGTCGAGTTT-1	TE
AGGATCTGTCGGCACT-1	IM
AGGATCTGTCTACAGT-1	PE
AGGATCTGTGGCACTC-1	IM
AGGATCTTCACTGATG-1	IM
AGGATCTTCCCGAAAT-1	TE
AGGCATTAGACCCTTA-1	IM
AGGCATTAGTTGTACC-1	TE
AGGCATTCAACAAAGT-1	TE
AGGCATTCAACCAACT-1	PE
AGGCATTCAATTTCGG-1	IM
AGGCATTGTAAGATTG-1	IM
AGGCATTGTGAATGTA-1	IM
AGGCATTTCCAAATGC-1	PE
AGGCATTTCGCGTTTC-1	TE
AGGCATTTCTCCTGCA-1	TE
AGGCCACAGACTACGG-1	TE
AGGCCACAGACTCGAG-1	TE
AGGCCACAGAGAGCGG-1	IM
AGGCCACCAAACAGGC-1	IM
AGGCCACCAATATCCG-1	IM
AGGCCACCATACCATG-1	IM
AGGCCACGTCGCGTTG-1	IM
AGGCCACGTGGTCCCA-1	IM
AGGCCACTCCACGGAC-1	IM
AGGCCACTCGAACTCA-1	IM
AGGCCACTCTGCGGAC-1	IM
AGGCTGCAGCCGCTTG-1	PE
AGGCTGCAGGCCCACT-1	PE
AGGCTGCAGGGCTAAC-1	PE
AGGCTGCCAAGTGGCA-1	TE
AGGCTGCCACACCTGG-1	IM
AGGCTGCCAGCTGTGC-1	TE
AGGCTGCCAGTCAGTT-1	TE
AGGCTGCCATGATGCT-1	PE
AGGCTGCGTACATTGC-1	IM
AGGCTGCGTGGGCTTC-1	PE
AGGCTGCTCAAGCCGC-1	IM
AGGGAGTAGAACCGCA-1	PE
AGGGAGTAGAGTCTTC-1	IM
AGGGAGTAGGATACCG-1	IM
AGGGAGTAGGGAGGAC-1	TE
AGGGAGTAGTCATCCA-1	PE
AGGGAGTGTAAGGTCG-1	IM
AGGGAGTGTGAGCAGT-1	TE
AGGGAGTTCAATCCGA-1	IM
AGGGAGTTCCACAGCG-1	IM
AGGGAGTTCCGATCTC-1	IM
AGGGCCTAGAAACTCA-1	TE
AGGGCCTAGCTGACCC-1	TE
AGGGCCTAGTTTGTCG-1	TE
AGGGCCTCAAGTACCT-1	TE
AGGGCCTCACGAGAAC-1	IM
AGGGCCTCATATACCG-1	TE
AGGGCCTGTGAGACCA-1	IM
AGGGCCTTCGCTACGG-1	IM
AGGGCCTTCTCATTGT-1	TE
AGGGCCTTCTGAGTCA-1	IM
AGGGCTCAGACTCGAG-1	IM
AGGGCTCAGCAGCCCT-1	IM
AGGGCTCCAAAGTATG-1	TE
AGGGCTCCAACCGTAT-1	IM
AGGGCTCCAGCGTGCT-1	IM
AGGGCTCCAGCTCGGT-1	IM
AGGGCTCGTTACCCAA-1	IM
AGGGCTCTCACACCCT-1	IM
AGGGTCCAGAGCAACC-1	IM
AGGGTCCAGGAATGTT-1	TE
AGGGTCCCAGCCATTA-1	IM
AGGGTCCGTGCCTACG-1	TE
AGGGTCCTCGAGATGG-1	IM
AGGGTCCTCGTAGAGG-1	TE
AGGGTGAAGTAGTCCT-1	IM
AGGGTGACACGCGCAT-1	IM
AGGGTGACAGACCTAT-1	PE
AGGGTGACAGTTGCGC-1	EPI
AGGGTGACATAGATCC-1	IM
AGGGTGAGTCAAGCCC-1	PE
AGGGTGATCAAGGAGC-1	IM
AGGGTGATCCACCTGT-1	TE
AGGGTTTAGGCCTGAA-1	EPI
AGGGTTTAGGCGCTTC-1	TE
AGGGTTTAGTGCCCGT-1	EPI
AGGGTTTCAAAGGGCT-1	PE
AGGGTTTCAAATCAAG-1	IM
AGGGTTTCAAATCCCA-1	IM
AGGGTTTGTAGCTTAC-1	IM
AGGGTTTGTATTGGCT-1	EPI
AGGGTTTGTTCACGAT-1	IM
AGGGTTTTCATGAGTC-1	EPI
AGGGTTTTCGTTGTGA-1	TE
AGGTAGGAGCTAATCC-1	PE
AGGTAGGAGTCCTGTA-1	PE
AGGTAGGCAAAGACTA-1	PE
AGGTAGGCAAATTGCC-1	IM
AGGTAGGCACGGGTAA-1	IM
AGGTAGGCACTGCATA-1	IM
AGGTAGGCATCAGCTA-1	IM
AGGTAGGGTCGGAAAC-1	TE
AGGTAGGGTTCACGAT-1	TE
AGGTAGGTCGCAGTGC-1	IM
AGGTAGGTCTCGGCTT-1	IM
AGGTAGGTCTGGGCAC-1	IM
AGGTCATAGGAAAGGT-1	PE
AGGTCATAGGTGCTGA-1	IM
AGGTCATCAACTGATC-1	PE
AGGTCATCAGCGATTT-1	IM
AGGTCATGTATCGCTA-1	IM
AGGTCATGTGTCCACG-1	IM
AGGTCATTCCTAAACG-1	TE
AGGTCATTCGAGCCAC-1	IM
AGGTCTAAGAACCCGA-1	TE
AGGTCTAAGCACTTTG-1	IM
AGGTCTAAGTCTCTGA-1	IM
AGGTCTAAGTGTTGAA-1	TE
AGGTCTACAAAGGCAC-1	IM
AGGTCTACAAGAAATC-1	IM
AGGTCTACACGATTCA-1	EPI
AGGTCTACAGCAGACA-1	IM
AGGTCTAGTACCTATG-1	PE
AGGTCTAGTCTTGTCC-1	IM
AGGTCTAGTGTTCAGT-1	EPI
AGGTCTATCAAACGAA-1	IM
AGGTCTATCACTGATG-1	IM
AGGTGTTAGTACAGCG-1	PE
AGGTGTTGTCCAATCA-1	IM
AGGTGTTGTGTACAGG-1	TE
AGGTGTTTCTAATTCC-1	IM
AGGTTACAGCTCCGAC-1	EPI
AGGTTACAGGCATGGT-1	IM
AGGTTACAGTGCGACA-1	TE
AGGTTACCAAGAAATC-1	IM
AGGTTACCACAGCCTG-1	TE
AGGTTACCAGTGACCC-1	IM
AGGTTACTCAATGTCG-1	PE
AGGTTACTCACCTCGT-1	IM
AGGTTACTCTGGGCCA-1	PE
AGGTTGTAGAGTATAC-1	EPI
AGGTTGTAGCATATGA-1	IM
AGGTTGTAGCCGTAAG-1	PE
AGGTTGTAGCCTCATA-1	IM
AGGTTGTCAATATCCG-1	TE
AGGTTGTCACAGAGCA-1	PE
AGGTTGTCACGGGTAA-1	IM
AGGTTGTCAGTACTAC-1	TE
AGGTTGTCATCGCTCT-1	IM
AGGTTGTGTAATGATG-1	IM
AGGTTGTGTCACCGCA-1	TE
AGGTTGTGTGTATTCG-1	TE
AGGTTGTGTGTTCCAA-1	IM
AGGTTGTTCACGACTA-1	TE
AGGTTGTTCGAGAAAT-1	TE
AGGTTGTTCTGTCTCG-1	TE
AGTAACCAGCCGATAG-1	IM
AGTAACCCAAACCATC-1	IM
AGTAACCCAACTCCCT-1	EPI
AGTAACCCACCATATG-1	IM
AGTAACCCACCGGTCA-1	IM
AGTAACCCACGGCGTT-1	IM
AGTAACCCACGTATAC-1	IM
AGTAACCCATACCAGT-1	TE
AGTAACCGTGCCCACA-1	TE
AGTAACCGTGTCCACG-1	IM
AGTAACCGTGTTCCAA-1	IM
AGTAACCGTTGACTGT-1	IM
AGTAACCTCACACCGG-1	IM
AGTAACCTCATGCCAA-1	IM
AGTAACCTCTAGTGAC-1	IM
AGTAACCTCTTACACT-1	IM
AGTACCAAGACAGCGT-1	IM
AGTACCAAGTCACGAG-1	IM
AGTACCAAGTCGGGAT-1	IM
AGTACCAAGTGAGCCA-1	IM
AGTACCAAGTTAACGA-1	IM
AGTACCACAACCGCTG-1	TE
AGTACCACAACGCATT-1	PE
AGTACCACACGTTGGC-1	IM
AGTACCACACTGATTG-1	IM
AGTACCACATATCTGG-1	IM
AGTACCACATCACAGT-1	IM
AGTACCACATGAGTAA-1	EPI
AGTACCAGTCCTTGTC-1	IM
AGTACCAGTGTACATC-1	IM
AGTACCAGTGTTCAGT-1	PE
AGTACCATCCAACTGA-1	TE
AGTACCATCGATACTG-1	TE
AGTACCATCGCGGTAC-1	PE
AGTACTGAGCATACTC-1	IM
AGTACTGCAACGCATT-1	IM
AGTACTGCACTATCCC-1	EPI
AGTACTGCATCGCTCT-1	IM
AGTACTGCATCTGCGG-1	PE
AGTACTGGTAGCTGAG-1	EPI
AGTACTGGTATCATGC-1	IM
AGTACTGGTCCGGCAT-1	TE
AGTACTGGTCTAGGCC-1	EPI
AGTACTGGTGATAGTA-1	PE
AGTACTGTCACAAGAA-1	TE
AGTACTGTCTCCGAAA-1	IM
AGTAGCTAGCCTGAGA-1	IM
AGTAGCTAGGTCATTC-1	IM
AGTAGCTCAACCAACT-1	TE
AGTAGCTCACTGCACG-1	IM
AGTAGCTCAGGTTCGC-1	PE
AGTAGCTCATGGTGGA-1	IM
AGTAGCTGTAGGTCAG-1	PE
AGTAGCTTCCAAAGGG-1	IM
AGTAGTCCAAAGGTTA-1	PE
AGTAGTCCAACCACAT-1	TE
AGTAGTCGTCAGGAGT-1	IM
AGTAGTCTCACACGAT-1	IM
AGTCAACAGAATCCCT-1	IM
AGTCAACAGATAGCTA-1	IM
AGTCAACAGATCCTAC-1	TE
AGTCAACAGCTACGTT-1	TE
AGTCAACAGTAAGCAT-1	IM
AGTCAACCAGACCAGA-1	TE
AGTCAACCAGCGAACA-1	IM
AGTCAACCAGTCAGTT-1	IM
AGTCAACGTCACTGAT-1	EPI
AGTCAACGTTTGGGAG-1	IM
AGTCAACTCATTGCTT-1	IM
AGTCACAAGAAGAACG-1	IM
AGTCACAAGCTCAGAG-1	IM
AGTCACAAGTAATACG-1	IM
AGTCACAAGTTGGCGA-1	IM
AGTCACACAAATGGCG-1	TE
AGTCACACAGGAACCA-1	IM
AGTCACACAGTCTCTC-1	IM
AGTCACACAGTTGGTT-1	IM
AGTCACACATCCTATT-1	IM
AGTCACAGTACTCGTA-1	IM
AGTCACAGTGGCATCC-1	PE
AGTCACATCAATCAGC-1	IM
AGTCACATCCATCACC-1	TE
AGTCACATCCTAACAG-1	TE
AGTCACATCGCAGTGC-1	EPI
AGTCACATCGCGCCAA-1	IM
AGTCACATCGGAAACG-1	IM
AGTCACATCTAACACG-1	IM
AGTCACATCTACCTTA-1	IM
AGTCATGAGAGAGGGC-1	IM
AGTCATGAGATGCTTC-1	IM
AGTCATGAGCATTGAA-1	EPI
AGTCATGAGCCGTTAT-1	IM
AGTCATGAGTAGACCG-1	TE
AGTCATGAGTCGCGAA-1	IM
AGTCATGCAAATGGTA-1	IM
AGTCATGCAAGATGGC-1	IM
AGTCATGCACAGAGCA-1	IM
AGTCATGCAGTCAGTT-1	TE
AGTCATGGTCAAAGAT-1	IM
AGTCATGGTCCCTGAG-1	IM
AGTCATGGTTCCACAA-1	TE
AGTCATGTCAGTCACA-1	IM
AGTCATGTCCAATGCA-1	TE
AGTCATGTCCTTCTTC-1	TE
AGTCATGTCGAGCTGC-1	TE
AGTCATGTCGGAATTC-1	TE
AGTCTCCAGGCTAGCA-1	TE
AGTCTCCAGGTTCTAC-1	IM
AGTCTCCCACAAGTTC-1	IM
AGTCTCCCATCAGCTA-1	IM
AGTCTCCGTTAAGGGC-1	EPI
AGTCTCCGTTACACTG-1	TE
AGTCTCCGTTGGACTT-1	IM
AGTCTCCTCAGGTAAA-1	TE
AGTCTCCTCCATCTGC-1	PE
AGTCTCCTCCGAGAAG-1	TE
AGTCTCCTCCTTATCA-1	IM
AGTCTCCTCGCTTACC-1	TE
AGTCTCCTCTACGCGG-1	IM
AGTCTCCTCTGTCCCA-1	IM
AGTCTCCTCTTCTAAC-1	TE
AGTGACTAGTGGTTCT-1	IM
AGTGACTGTCATGACT-1	PE
AGTGACTGTCTATGAC-1	TE
AGTGACTGTTAAGTCC-1	TE
AGTGACTGTTGTGTAC-1	IM
AGTGACTTCACTGGGC-1	IM
AGTGACTTCCTTGGAA-1	IM
AGTGACTTCGGTGTTA-1	TE
AGTGACTTCTACGCGG-1	IM
AGTGACTTCTATCGCC-1	IM
AGTGACTTCTCGTTTA-1	IM
AGTGACTTCTGCCTGT-1	IM
AGTGACTTCTGCGGGT-1	TE
AGTGACTTCTTCCCGA-1	IM
AGTGATCAGCCGATTT-1	IM
AGTGATCAGGGACTGT-1	EPI
AGTGATCAGGGTAATT-1	PE
AGTGATCCACTGTTCC-1	EPI
AGTGATCGTACTCCGG-1	IM
AGTGATCGTAGGTCAG-1	IM
AGTGATCGTGCAGATG-1	TE
AGTGATCGTTGCAACT-1	IM
AGTGATCTCCCTTGTG-1	IM
AGTGATCTCGAGTGGA-1	IM
AGTGATCTCGGTGTAT-1	IM
AGTGATCTCGTGCACG-1	IM
AGTGATCTCTGTAACG-1	IM
AGTGCCGAGCATAGGC-1	IM
AGTGCCGAGCGTCGAA-1	TE
AGTGCCGAGTGTTCAC-1	PE
AGTGCCGCAATTGCTG-1	IM
AGTGCCGGTCACCTTC-1	TE
AGTGCCGGTCATAACC-1	IM
AGTGCCGGTGATACTC-1	IM
AGTGCCGTCAACCTCC-1	TE
AGTGCCGTCACCCTTG-1	EPI
AGTGCCGTCGCAACAT-1	IM
AGTGTTGAGCTAAACA-1	IM
AGTGTTGAGGCAGGTT-1	IM
AGTGTTGGTACCTTCC-1	IM
AGTGTTGGTGTGGACA-1	PE
AGTGTTGGTTAAACCC-1	TE
AGTGTTGGTTCGAGCC-1	IM
AGTGTTGGTTCTTGTT-1	IM
AGTGTTGTCAGCCCAG-1	TE
AGTGTTGTCATATGGC-1	IM
AGTGTTGTCATTCTTG-1	IM
AGTGTTGTCCGCATAA-1	IM
AGTGTTGTCCTAGAGT-1	EPI
AGTGTTGTCTGAACGT-1	TE
AGTTAGCAGACGAAGA-1	TE
AGTTAGCCAGTTGTCA-1	EPI
AGTTAGCGTAAGATTG-1	IM
AGTTAGCGTAGCGTTT-1	TE
AGTTAGCGTTCGGCTG-1	IM
AGTTAGCTCCCGAACG-1	PE
AGTTAGCTCCTCTAAT-1	IM
AGTTAGCTCGTGCAGC-1	TE
AGTTCCCAGAATAACC-1	TE
AGTTCCCAGAGCAGAA-1	PE
AGTTCCCAGATACAGT-1	PE
AGTTCCCAGATGGTAT-1	PE
[truncated: 8,935 more rows]

## Sheet: S2.2 metadata_day 8
Supplementary Table S2.2 Basic information of 11634 single cells of blastoids on day 8.
Sample ID	Group
AAACCCACAGATACCT-1	CTB
AAACCCACAGCGAGTA-1	STB
AAACCCACATGGGCAA-1	STB
AAACCCAGTATCGCGC-1	CTB
AAACCCAGTCATAGTC-1	EPI
AAACCCAGTCCCGCAA-1	CTB
AAACCCAGTCTGGTTA-1	CTB
AAACCCAGTGCTCGTG-1	STB
AAACCCATCCATGCAA-1	STB
AAACCCATCCGCGGAT-1	CTB
AAACCCATCTAGTTCT-1	STB
AAACCCATCTGCATAG-1	CTB
AAACCCATCTGCGTCT-1	EPI
AAACGAAAGAGCCATG-1	CTB
AAACGAAAGCCGTTAT-1	CTB
AAACGAAAGCTAGTTC-1	STB
AAACGAAAGGTCTACT-1	STB
AAACGAAAGTATGCAA-1	CTB
AAACGAAAGTATGTAG-1	STB
AAACGAACACATACGT-1	CTB
AAACGAACACGACCTG-1	STB
AAACGAACAGCCGTTG-1	CTB
AAACGAACAGTCACGC-1	CTB
AAACGAAGTCCAGCCA-1	CTB
AAACGAAGTCGAAGCA-1	STB
AAACGAAGTCGTGTTA-1	CTB
AAACGAAGTTCCACAA-1	CTB
AAACGAAGTTCGGGTC-1	CTB
AAACGAAGTTTGGCTA-1	STB
AAACGAATCAAGGAGC-1	CTB
AAACGAATCATGAGGG-1	STB
AAACGAATCCACTTTA-1	STB
AAACGAATCTCGAACA-1	CTB
AAACGAATCTCTAAGG-1	STB
AAACGCTAGCCACAAG-1	CTB
AAACGCTAGGGTAGCT-1	CTB
AAACGCTAGGTGATCG-1	CTB
AAACGCTAGTAGACAT-1	STB
AAACGCTAGTCCGTCG-1	CTB
AAACGCTAGTGGTTGG-1	CTB
AAACGCTCACAGCCTG-1	STB
AAACGCTCAGAAATTG-1	STB
AAACGCTGTAACATGA-1	CTB
AAACGCTGTATCACGT-1	STB
AAACGCTGTTTACCTT-1	CTB
AAACGCTTCAATCTTC-1	STB
AAACGCTTCCCGATCT-1	CTB
AAACGCTTCGATGGAG-1	CTB
AAACGCTTCTAACGCA-1	STB
AAAGAACAGAGTCAAT-1	STB
AAAGAACAGGACGGAG-1	CTB
AAAGAACAGTCCGCCA-1	STB
AAAGAACCAATGCTCA-1	STB
AAAGAACCAGGAATCG-1	CTB
AAAGAACCAGTTAAAG-1	CTB
AAAGAACCATAGAGGC-1	STB
AAAGAACGTTAAGCAA-1	CTB
AAAGAACTCAGGGTAG-1	CTB
AAAGAACTCGATCCAA-1	CTB
AAAGAACTCGTTGTGA-1	PE
AAAGAACTCTACTCAT-1	STB
AAAGGATAGAAGCGGG-1	CTB
AAAGGATAGAGCGACT-1	STB
AAAGGATAGGTCGTAG-1	STB
AAAGGATAGTACCGGA-1	CTB
AAAGGATAGTCGCCCA-1	STB
AAAGGATAGTGAATAC-1	STB
AAAGGATAGTGGATAT-1	CTB
AAAGGATCACTCTCGT-1	CTB
AAAGGATCACTGTCGG-1	STB
AAAGGATCAGTTACCA-1	STB
AAAGGATCATGACTAC-1	STB
AAAGGATGTTCGCGTG-1	STB
AAAGGATGTTCTCCAC-1	PE
AAAGGATTCGAGCACC-1	STB
AAAGGATTCTAGTACG-1	CTB
AAAGGGCAGAGTCGAC-1	STB
AAAGGGCAGGAAGTGA-1	CTB
AAAGGGCAGTCATCCA-1	CTB
AAAGGGCCAAAGGGCT-1	STB
AAAGGGCCAGCTTCGG-1	CTB
AAAGGGCGTGCAACGA-1	STB
AAAGGGCTCAAGAGGC-1	CTB
AAAGGGCTCCGGCAAC-1	PE
AAAGGTAAGCCGATAG-1	CTB
AAAGGTAAGGGTGGGA-1	CTB
AAAGGTACAACTGCCG-1	CTB
AAAGGTACAGCCATTA-1	STB
AAAGGTACAGGTCAAG-1	CTB
AAAGGTAGTCCAAGAG-1	STB
AAAGGTAGTGGCCACT-1	STB
AAAGGTAGTTTGTTCT-1	STB
AAAGGTATCACTACTT-1	STB
AAAGGTATCTATTCGT-1	CTB
AAAGTCCAGAACTTCC-1	CTB
AAAGTCCAGCGTCGAA-1	CTB
AAAGTCCAGCTCCATA-1	CTB
AAAGTCCAGGGCTGAT-1	CTB
AAAGTCCCAACGCATT-1	STB
AAAGTCCCATACAGCT-1	PE
AAAGTCCCATGACCCG-1	CTB
AAAGTCCGTAAGGTCG-1	STB
AAAGTCCGTCTGGTTA-1	STB
AAAGTCCTCCTGATAG-1	EPI
AAAGTCCTCGTCGGGT-1	CTB
AAAGTCCTCTCTCGCA-1	STB
AAAGTCCTCTGGACCG-1	STB
AAAGTCCTCTTCACGC-1	STB
AAAGTGAAGGAGTCTG-1	STB
AAAGTGAAGGATAATC-1	CTB
AAAGTGAAGTGCAAAT-1	STB
AAAGTGACACCAGGTC-1	STB
AAAGTGAGTAATCAAG-1	STB
AAAGTGAGTACTCCGG-1	CTB
AAAGTGAGTATCGTGT-1	PE
AAAGTGAGTCGTCAGC-1	STB
AAAGTGAGTCTTTCTA-1	EPI
AAAGTGAGTTCCATTT-1	CTB
AAAGTGATCAAACCTG-1	STB
AAAGTGATCCGACATA-1	STB
AAAGTGATCGGATTAC-1	STB
AAAGTGATCGGTCTGG-1	CTB
AAAGTGATCTTGAACG-1	CTB
AAAGTGATCTTGAGCA-1	CTB
AAATGGAAGTCCCAAT-1	PE
AAATGGACAAATCCCA-1	CTB
AAATGGACAACGGCCT-1	STB
AAATGGACACAGGATG-1	STB
AAATGGAGTAACGTTC-1	PE
AAATGGAGTGACCGTC-1	STB
AAATGGAGTGTAGCAG-1	STB
AAATGGATCATGCCGG-1	CTB
AAATGGATCGCTGATA-1	STB
AAATGGATCGTTGTGA-1	CTB
AACAAAGAGTATAACG-1	CTB
AACAAAGAGTTCCAGT-1	STB
AACAAAGAGTTGCGAG-1	STB
AACAAAGCAAATGGCG-1	STB
AACAAAGGTACGATGG-1	STB
AACAAAGGTCAATCTG-1	CTB
AACAAAGGTCACATTG-1	CTB
AACAAAGGTCTGTGGC-1	PE
AACAAAGGTGCACAAG-1	STB
AACAAAGGTTCAATCG-1	STB
AACAAAGTCTGTGCGG-1	STB
AACAACCAGAATTGTG-1	CTB
AACAACCAGAGAGGTA-1	CTB
AACAACCCAAGCACAG-1	CTB
AACAACCCACACCGAC-1	STB
AACAACCCAGTTACCA-1	CTB
AACAACCCATCCGATA-1	STB
AACAACCCATGCGGTC-1	STB
AACAACCGTACAGGTG-1	STB
AACAACCGTGCTGCAC-1	CTB
AACAACCTCAAGAAAC-1	CTB
AACAACCTCACAAGGG-1	STB
AACAACCTCAGCCTCT-1	CTB
AACAACCTCCCATTTA-1	STB
AACAACCTCCGTCCTA-1	STB
AACAACCTCCTGTACC-1	CTB
AACAACCTCGGCCAAC-1	STB
AACAACCTCTCCCATG-1	CTB
AACAACCTCTCCGATC-1	STB
AACAAGAAGTAATTGG-1	EPI
AACAAGAAGTGCCGAA-1	CTB
AACAAGACAACCACGC-1	CTB
AACAAGACAAGAGAGA-1	STB
AACAAGACACGGGCTT-1	STB
AACAAGACAGGCACAA-1	CTB
AACAAGAGTATGCAAA-1	PE
AACAAGAGTCCTCAGG-1	CTB
AACAAGAGTGAGTCAG-1	CTB
AACAAGAGTGCTTATG-1	CTB
AACAAGAGTTGCGGAA-1	STB
AACAAGATCATCGCTC-1	STB
AACAAGATCCCGAGAC-1	STB
AACAAGATCCGAGAAG-1	CTB
AACACACAGACGTCCC-1	STB
AACACACCAAGACTGG-1	CTB
AACACACCAAGCACAG-1	CTB
AACACACCACAAGTTC-1	CTB
AACACACCAGAGTGTG-1	STB
AACACACCATGCCGCA-1	PE
AACACACCATTCGATG-1	PE
AACACACGTATGTCCA-1	CTB
AACACACGTCAGGTGA-1	CTB
AACACACGTCTAGATC-1	STB
AACACACGTCTTAGTG-1	CTB
AACACACGTGGCAGAT-1	PE
AACACACTCAGCTGTA-1	STB
AACACACTCCAAGAGG-1	CTB
AACACACTCGAAGCAG-1	PE
AACAGGGAGAGATCGC-1	STB
AACAGGGAGATGGTAT-1	STB
AACAGGGAGATTAGCA-1	STB
AACAGGGAGCACCGTC-1	CTB
AACAGGGAGGAATTAC-1	CTB
AACAGGGAGGCAGTCA-1	CTB
AACAGGGCACGATTCA-1	CTB
AACAGGGCAGATCCAT-1	CTB
AACAGGGCAGTCTGGC-1	STB
AACAGGGCATAAGCAA-1	CTB
AACAGGGGTATGTCCA-1	STB
AACAGGGGTCCAACGC-1	CTB
AACAGGGGTCCACACG-1	CTB
AACAGGGGTCGATGCC-1	STB
AACAGGGGTCGGTAAG-1	CTB
AACAGGGGTCTGTGGC-1	CTB
AACAGGGTCGCTGACG-1	CTB
AACAGGGTCTGATTCT-1	CTB
AACCAACAGCTGTGCC-1	STB
AACCAACAGGTCGTCC-1	STB
AACCAACGTACAGAAT-1	STB
AACCAACGTGTCGCTG-1	PE
AACCAACTCCCGTTCA-1	CTB
AACCAACTCGTTATCT-1	CTB
AACCACAAGAAACTCA-1	STB
AACCACAAGTAAACTG-1	STB
AACCACAAGTCGAGGT-1	CTB
AACCACACAAGACGGT-1	CTB
AACCACACAATTGCAC-1	CTB
AACCACACAGGACTTT-1	STB
AACCACACATACAGAA-1	STB
AACCACACATGTTACG-1	STB
AACCACAGTGAGATCG-1	CTB
AACCACAGTGCGTCGT-1	CTB
AACCACAGTGGAAGTC-1	STB
AACCACAGTTACTCAG-1	CTB
AACCACATCACATACG-1	STB
AACCACATCTTAGCAG-1	STB
AACCATGAGCATCGAG-1	STB
AACCATGAGGCCTGCT-1	STB
AACCATGAGGCGCTCT-1	STB
AACCATGAGGTAAGAG-1	CTB
AACCATGAGTGATAGT-1	STB
AACCATGCATAATGCC-1	CTB
AACCATGCATGGTGGA-1	STB
AACCATGGTACTCGTA-1	CTB
AACCATGGTCTTCAAG-1	STB
AACCATGTCTAAGGAA-1	CTB
AACCCAAAGCGTCTGC-1	CTB
AACCCAAAGGCCTGCT-1	CTB
AACCCAACAATAGTAG-1	STB
AACCCAACAGTAACCT-1	CTB
AACCCAACATTGAGGG-1	STB
AACCCAATCATCTCTA-1	STB
AACCCAATCCAACTGA-1	CTB
AACCCAATCTCGCGTT-1	STB
AACCTGAAGTATCCTG-1	STB
AACCTGACACATATGC-1	CTB
AACCTGACACCACTGG-1	PE
AACCTGACATATGCGT-1	PE
AACCTGACATCACCAA-1	CTB
AACCTGACATCTGCGG-1	CTB
AACCTGACATGGCCAC-1	STB
AACCTGAGTAACCAGG-1	CTB
AACCTGAGTATCAAGA-1	STB
AACCTGAGTCCGGATC-1	CTB
AACCTGAGTTCGAAGG-1	STB
AACCTGATCACTACTT-1	PE
AACCTGATCACTGTTT-1	CTB
AACCTGATCCACGGAC-1	STB
AACCTTTAGAACGCGT-1	STB
AACCTTTAGAGATCGC-1	CTB
AACCTTTAGCTCGCAC-1	CTB
AACCTTTAGGTAGGCT-1	PE
AACCTTTAGGTAGTAT-1	STB
AACCTTTAGTGGCAGT-1	CTB
AACCTTTAGTGTTCCA-1	CTB
AACCTTTCACTGTTCC-1	STB
AACCTTTCAGACCAAG-1	CTB
AACCTTTCAGTTGTCA-1	PE
AACCTTTGTACTGGGA-1	STB
AACCTTTGTAGTCGTT-1	STB
AACCTTTGTCACCCTT-1	STB
AACCTTTGTCTAGTGT-1	CTB
AACCTTTGTGGCTGCT-1	STB
AACCTTTGTGTTCGTA-1	CTB
AACCTTTGTGTTGAGG-1	CTB
AACGAAAAGCCTCTCT-1	STB
AACGAAAAGGGCTAAC-1	CTB
AACGAAACAAGTGGTG-1	CTB
AACGAAACATACAGGG-1	STB
AACGAAACATGGGATG-1	CTB
AACGAAAGTTCAGGTT-1	CTB
AACGAAAGTTCTCCAC-1	STB
AACGAAATCACGAGGA-1	CTB
AACGAAATCATCCCGT-1	STB
AACGAAATCTCTCGCA-1	STB
AACGGGAAGCGAGAAA-1	CTB
AACGGGAAGCGGATCA-1	STB
AACGGGAAGGCCTTCG-1	CTB
AACGGGAAGTGGTGAC-1	CTB
AACGGGACAATTGCCA-1	STB
AACGGGACACCAGCTG-1	CTB
AACGGGACAGACCAAG-1	CTB
AACGGGACAGTAGTTC-1	STB
AACGGGACATTCTGTT-1	STB
AACGGGAGTCGAAACG-1	STB
AACGGGAGTGATCATC-1	CTB
AACGGGATCACGGAGA-1	CTB
AACGGGATCTCAGTCC-1	STB
AACGGGATCTGCGGGT-1	STB
AACGTCAAGACATAGT-1	CTB
AACGTCAAGATGTAGT-1	CTB
AACGTCAAGCCTAACT-1	CTB
AACGTCAAGCTTTGTG-1	STB
AACGTCAAGGCAGCTA-1	STB
AACGTCAAGTGGACTG-1	STB
AACGTCACAAGTTTGC-1	PE
AACGTCACACCCTAGG-1	CTB
AACGTCACACCTGCGA-1	STB
AACGTCACACGGGCTT-1	STB
AACGTCACAGGTGTGA-1	CTB
AACGTCACATCCGATA-1	CTB
AACGTCACATGACACT-1	CTB
AACGTCACATTGTACG-1	STB
AACGTCAGTATTTCTC-1	STB
AACGTCATCACTGCTC-1	CTB
AACGTCATCCGCTTAC-1	CTB
AACGTCATCGTCCTCA-1	STB
AACTTCTAGTCAGCGA-1	STB
AACTTCTAGTGGAAAG-1	CTB
AACTTCTCAAAGCACG-1	CTB
AACTTCTCAGGCATGA-1	STB
AACTTCTCATACTGAC-1	EPI
AACTTCTCATGACTGT-1	CTB
AACTTCTGTAAGCGGT-1	CTB
AACTTCTGTACGAGTG-1	STB
AACTTCTGTCTCAGAT-1	CTB
AACTTCTGTGGGCTTC-1	CTB
AACTTCTGTTAAGTCC-1	CTB
AACTTCTGTTAGAGAT-1	CTB
AACTTCTGTTCGTACA-1	CTB
AACTTCTGTTGCAAGG-1	STB
AACTTCTTCACGATCA-1	CTB
AACTTCTTCATTTGGG-1	STB
AACTTCTTCCCTTGGT-1	PE
AACTTCTTCCTGTAAG-1	CTB
AACTTCTTCGGAGATG-1	CTB
AACTTCTTCTCTATAC-1	STB
AAGAACAAGAAACTAC-1	STB
AAGAACAAGACCCGCT-1	EPI
AAGAACAAGCCAACCC-1	CTB
AAGAACAAGCGATGCA-1	STB
AAGAACAAGGCTAAAT-1	CTB
AAGAACAAGTTGCATC-1	STB
AAGAACACAAGATGGC-1	CTB
AAGAACACAATGAGCG-1	STB
AAGAACACACTCAAGT-1	CTB
AAGAACAGTCATCCGG-1	STB
AAGAACATCAAAGGTA-1	PE
AAGAACATCTGTGTGA-1	CTB
AAGACAAAGATTTGCC-1	STB
AAGACAAAGCACTCGC-1	CTB
AAGACAAAGCCATCCG-1	STB
AAGACAAAGCTCACTA-1	CTB
AAGACAAAGGATTCAA-1	CTB
AAGACAAAGGCCCAAA-1	CTB
AAGACAAAGTTAGAAC-1	STB
AAGACAACAACTAGAA-1	STB
AAGACAACAAGGTCTT-1	STB
AAGACAACAGGAACCA-1	STB
AAGACAACAGGAATAT-1	CTB
AAGACAAGTGAGCTCC-1	CTB
AAGACAATCAAGCGTT-1	STB
AAGACAATCTTCGCTG-1	STB
AAGACTCAGCACCGAA-1	CTB
AAGACTCAGCGTGTCC-1	STB
AAGACTCAGGCGCTTC-1	CTB
AAGACTCCACGCCAGT-1	STB
AAGACTCCATTAAGCC-1	CTB
AAGACTCGTGCCTACG-1	CTB
AAGACTCGTGGCTAGA-1	CTB
AAGACTCGTGTCCCTT-1	STB
AAGACTCTCGAGTGAG-1	CTB
AAGACTCTCGTTCGCT-1	CTB
AAGACTCTCTCGTCAC-1	STB
AAGATAGAGACTCATC-1	CTB
AAGATAGAGCATGCAG-1	STB
AAGATAGAGCTGTTAC-1	CTB
AAGATAGAGTATTGCC-1	CTB
AAGATAGAGTGGTCAG-1	CTB
AAGATAGAGTGGTGAC-1	STB
AAGATAGAGTGGTGGT-1	CTB
AAGATAGCACTGCGAC-1	STB
AAGATAGCAGGATTCT-1	STB
AAGATAGCAGGGAATC-1	STB
AAGATAGGTGCTAGCC-1	CTB
AAGATAGGTTGGGAAC-1	STB
AAGATAGTCAGTAGGG-1	STB
AAGCATCAGATGACAT-1	CTB
AAGCATCAGGCACCAA-1	CTB
AAGCATCAGTAGCAAT-1	CTB
AAGCATCAGTGGACTG-1	PE
AAGCATCAGTTGGACG-1	CTB
AAGCATCCACACCAGC-1	CTB
AAGCATCCACGGGCTT-1	STB
AAGCATCCATGTGGTT-1	CTB
AAGCATCGTCATCCCT-1	CTB
AAGCATCGTCCTGGTG-1	CTB
AAGCATCTCAAATGAG-1	CTB
AAGCATCTCATGGTAC-1	STB
AAGCATCTCCTCATAT-1	STB
AAGCATCTCGCTTGAA-1	STB
AAGCATCTCGTGGGTC-1	CTB
AAGCATCTCTGCGGAC-1	STB
AAGCCATAGAATCCCT-1	STB
AAGCCATAGAGGCGTT-1	CTB
AAGCCATAGAGGTTAT-1	STB
AAGCCATAGATACAGT-1	STB
AAGCCATAGCGCTTCG-1	STB
AAGCCATCAAAGGCAC-1	CTB
AAGCCATCAAATAAGC-1	EPI
AAGCCATCACCTCAGG-1	STB
AAGCCATCACGTAGTT-1	CTB
AAGCCATGTACGAGTG-1	CTB
AAGCCATGTATACAGA-1	STB
AAGCCATGTCTCGCGA-1	STB
AAGCCATGTGGCAACA-1	STB
AAGCCATTCAAAGACA-1	CTB
AAGCCATTCTACTTCA-1	STB
AAGCGAGAGACATAAC-1	STB
AAGCGAGAGCCATTCA-1	CTB
AAGCGAGAGCCTCTGG-1	CTB
AAGCGAGAGGCAGTCA-1	CTB
AAGCGAGAGTAAGAGG-1	STB
AAGCGAGCAAGGGTCA-1	STB
AAGCGAGCACAATGTC-1	CTB
AAGCGAGCACACAGCC-1	CTB
AAGCGAGGTCTAACGT-1	STB
AAGCGAGGTCTCAAGT-1	CTB
AAGCGAGGTGCAATGG-1	CTB
AAGCGAGGTTGAAGTA-1	STB
AAGCGAGTCAACGTGT-1	CTB
AAGCGAGTCAAGCCGC-1	STB
AAGCGAGTCCATTTAC-1	CTB
AAGCGAGTCCCGTGTT-1	CTB
AAGCGTTAGCTCCACG-1	CTB
AAGCGTTCAAGGAGTC-1	PE
AAGCGTTCAGCCATTA-1	STB
AAGCGTTCAGCGACAA-1	CTB
AAGCGTTCATAGCTGT-1	STB
AAGCGTTGTACGACAG-1	PE
AAGCGTTGTATCACGT-1	CTB
AAGCGTTGTCTCACAA-1	CTB
AAGCGTTGTGCAGTGA-1	CTB
AAGCGTTTCGCGTGAC-1	CTB
AAGCGTTTCTAGAGCT-1	PE
AAGCGTTTCTTAGCTT-1	CTB
AAGGAATAGATTCGCT-1	CTB
AAGGAATAGCATTGTC-1	STB
AAGGAATAGGCCTTCG-1	STB
AAGGAATAGGGACTGT-1	STB
AAGGAATCAATGCAGG-1	CTB
AAGGAATCACATGGTT-1	PE
AAGGAATCATAAGCAA-1	CTB
AAGGAATGTACACTCA-1	STB
AAGGAATGTAGGAGGG-1	CTB
AAGGAATGTCGGTAAG-1	CTB
AAGGAATGTTAGCGGA-1	STB
AAGGAATTCAATGTCG-1	STB
AAGGAATTCGCCATAA-1	CTB
AAGGTAAAGCACGTCC-1	CTB
AAGGTAAAGCACTAAA-1	CTB
AAGGTAAAGGAAAGGT-1	CTB
AAGGTAAAGGTGAGAA-1	CTB
AAGGTAAAGTATGAGT-1	STB
AAGGTAACAACCAATC-1	STB
AAGGTAACAACGCATT-1	STB
AAGGTAACACAGAAGC-1	STB
AAGGTAACAGTGAGCA-1	CTB
AAGGTAACATGGTACT-1	STB
AAGGTAAGTATGAGCG-1	STB
AAGGTAAGTCCCGTGA-1	STB
AAGGTAAGTCTGCATA-1	CTB
AAGGTAAGTTAATCGC-1	CTB
AAGGTAAGTTCAGCGC-1	CTB
AAGGTAATCGGTCTAA-1	CTB
AAGGTAATCTCCAAGA-1	STB
AAGTACCAGACCATGG-1	CTB
AAGTACCAGGTCGACA-1	STB
AAGTACCAGTCGGCCT-1	CTB
AAGTACCCACTCCCTA-1	CTB
AAGTACCCAGGTCCGT-1	STB
AAGTACCCAGGTGTTT-1	CTB
AAGTACCGTACGTACT-1	CTB
AAGTACCGTATCTCGA-1	CTB
AAGTACCGTCATCGGC-1	CTB
AAGTACCGTGGACTGA-1	STB
AAGTACCTCTGGGCAC-1	CTB
AAGTCGTAGACGCTCC-1	STB
AAGTCGTAGCCACAAG-1	STB
AAGTCGTAGGACGGAG-1	STB
AAGTCGTCACGACAGA-1	STB
AAGTCGTCACTCCTTG-1	CTB
AAGTCGTCATGACGAG-1	STB
AAGTCGTGTGGCTACC-1	STB
AAGTCGTGTTAAGTCC-1	STB
AAGTCGTTCCTAGCCT-1	STB
AAGTGAAAGCAGGGAG-1	STB
AAGTGAAAGCGATTCT-1	CTB
AAGTGAAAGTGCCCGT-1	CTB
AAGTGAACAAGTCCAT-1	STB
AAGTGAACACCGTGGT-1	CTB
AAGTGAACACTACCCT-1	STB
AAGTGAAGTATCACCA-1	STB
AAGTTCGAGTGGATTA-1	STB
AAGTTCGAGTTCCGTA-1	CTB
AAGTTCGCACACGGAA-1	STB
AAGTTCGCACCGCTAG-1	STB
AAGTTCGGTATCAAGA-1	STB
AAGTTCGGTATCGAGG-1	CTB
AAGTTCGGTCGCATCG-1	STB
AAGTTCGGTGAGACGT-1	CTB
AAGTTCGGTGCTGCAC-1	STB
AAGTTCGGTTGTCCCT-1	CTB
AAGTTCGTCGACATTG-1	CTB
AAGTTCGTCGAGAGAC-1	STB
AATAGAGAGAGAAGGT-1	CTB
AATAGAGAGAGTATAC-1	STB
AATAGAGCACCATAAC-1	CTB
AATAGAGCAGGAAGTC-1	STB
AATAGAGGTAATGTGA-1	STB
AATAGAGGTAGTGCGA-1	CTB
AATAGAGGTCTAGATC-1	CTB
AATAGAGGTGCTCTCT-1	CTB
AATAGAGGTTCTAACG-1	STB
AATAGAGTCCACTTCG-1	STB
AATAGAGTCGCGTCGA-1	STB
AATAGAGTCTCGGGAC-1	PE
AATCACGAGATAGTGT-1	STB
AATCACGAGATTAGAC-1	STB
AATCACGAGGACGCAT-1	CTB
AATCACGAGGGCCTCT-1	STB
AATCACGAGGGCTGAT-1	STB
AATCACGCACAAATCC-1	STB
AATCACGCACGGCTAC-1	CTB
AATCACGCATAATCGC-1	STB
AATCACGGTCAAAGAT-1	CTB
AATCACGGTCCTACGG-1	CTB
AATCACGGTCGACTGC-1	STB
AATCACGGTGGTAACG-1	STB
AATCACGGTGTGTGTT-1	STB
AATCACGTCAGCCTCT-1	PE
AATCACGTCCACTTTA-1	STB
AATCACGTCGCATTGA-1	STB
AATCACGTCGCCGATG-1	PE
AATCACGTCTCCAAGA-1	CTB
AATCACGTCTCTCGCA-1	CTB
AATCGACAGAAGCCAC-1	CTB
AATCGACAGATTAGAC-1	STB
AATCGACAGCTCGCAC-1	CTB
AATCGACAGTCCGCGT-1	CTB
AATCGACCAAGAATAC-1	STB
AATCGACCAAGTGCTT-1	CTB
AATCGACCACGCACCA-1	STB
AATCGACCACGGGCTT-1	PE
AATCGACCAGAAACCG-1	CTB
AATCGACCAGATCCTA-1	STB
AATCGACGTCACTCTC-1	STB
AATCGACGTCCACTCT-1	CTB
AATCGACGTTAGGGTG-1	CTB
AATCGACGTTGTGCCG-1	CTB
AATCGACTCCGTGGTG-1	STB
AATCGACTCGGTTCAA-1	PE
AATCGTGAGCTATCTG-1	CTB
AATCGTGAGGTCGAGT-1	STB
AATCGTGAGGTCGTGA-1	STB
AATCGTGAGTAGTGCG-1	CTB
AATCGTGCAGTCTGGC-1	STB
AATCGTGCATATGGCT-1	CTB
AATCGTGGTCGTACTA-1	STB
AATCGTGGTGTAACGG-1	CTB
AATCGTGTCATTGGTG-1	STB
AATCGTGTCCAAGAGG-1	CTB
AATCGTGTCCACTAGA-1	STB
AATGAAGAGGATTCCT-1	STB
AATGAAGAGGGAGGGT-1	STB
AATGAAGCAATACCCA-1	STB
AATGAAGCAGTATTCG-1	CTB
AATGAAGGTAGCTTGT-1	CTB
AATGAAGGTGATCATC-1	STB
AATGAAGTCAGTGCGC-1	STB
AATGAAGTCCAGTGTA-1	CTB
AATGAAGTCCGAGGCT-1	STB
AATGACCAGCATGAAT-1	STB
AATGACCAGCGATTCT-1	STB
AATGACCAGGATGGCT-1	STB
AATGACCAGGTAGACC-1	STB
AATGACCCAACGAGGT-1	STB
AATGACCGTCCTACAA-1	STB
AATGACCGTCGCACAC-1	CTB
AATGACCGTGGTTTAC-1	PE
AATGACCTCGCCAACG-1	STB
AATGACCTCGGCTTGG-1	CTB
AATGCCAAGATCGGTG-1	PE
AATGCCAAGATTAGTG-1	PE
AATGCCAAGCGAGAAA-1	STB
AATGCCAGTCACTCTC-1	PE
AATGCCAGTCTTCTAT-1	STB
AATGCCAGTGACCGAA-1	STB
AATGCCAGTTAACCTG-1	CTB
AATGCCATCAAGTAAG-1	CTB
AATGCCATCACTACGA-1	STB
AATGCCATCATTGCTT-1	CTB
AATGCCATCCTGGTCT-1	CTB
AATGCCATCGAGCTGC-1	STB
AATGCCATCTAGAACC-1	STB
AATGCCATCTGGCTGG-1	STB
AATGGAAAGATGCAGC-1	CTB
AATGGAAAGTTCTACG-1	STB
AATGGAACAAGGACAC-1	STB
AATGGAACACAGACGA-1	STB
AATGGAACACAGTCGC-1	STB
AATGGAACAGCGACCT-1	STB
AATGGAAGTAGAATAC-1	CTB
AATGGAAGTCCCTGAG-1	STB
AATGGAAGTCGAGTTT-1	CTB
AATGGAAGTTGGGTAG-1	STB
AATGGAAGTTTCGCTC-1	STB
AATGGAATCACCATGA-1	CTB
AATGGAATCATGGATC-1	STB
AATGGAATCCATTTAC-1	STB
AATGGAATCTATTTCG-1	CTB
AATGGCTAGAGTCGAC-1	CTB
AATGGCTAGCCTGACC-1	STB
AATGGCTAGGCCTTGC-1	EPI
AATGGCTAGTAACCGG-1	CTB
AATGGCTCACTTGACA-1	STB
AATGGCTCAGACGATG-1	STB
AATGGCTGTCCATACA-1	CTB
AATGGCTGTGATTAGA-1	CTB
AATGGCTGTTTGATCG-1	STB
AATGGCTTCCACAGGC-1	STB
AATGGCTTCGACGCGT-1	CTB
AATGGCTTCGGCCAAC-1	STB
AATGGCTTCTATACTC-1	STB
AATTCCTAGGTAGTAT-1	STB
AATTCCTAGTCGAAGC-1	CTB
AATTCCTCAATCGCAT-1	STB
AATTCCTCAGGCACTC-1	PE
AATTCCTCAGTGGTGA-1	STB
AATTCCTGTAGGGAGG-1	CTB
AATTCCTGTATTGGCT-1	PE
AATTCCTGTGAGACCA-1	STB
AATTCCTTCAGATTGC-1	PE
AATTTCCAGCTGGCTC-1	CTB
AATTTCCCAAGGGTCA-1	CTB
AATTTCCCAATCCAGT-1	STB
AATTTCCCACCATATG-1	STB
AATTTCCGTGCCGTTG-1	STB
AATTTCCGTTGCTCAA-1	CTB
AATTTCCTCCATTGGA-1	STB
AATTTCCTCCTGATAG-1	STB
AATTTCCTCGAAGCCC-1	STB
AATTTCCTCGATACTG-1	STB
AATTTCCTCGTTGCCT-1	STB
AATTTCCTCTACTCAT-1	STB
AATTTCCTCTATCGGA-1	STB
ACAAAGAAGAACAGGA-1	CTB
ACAAAGAAGACCATAA-1	STB
ACAAAGAAGTAGCATA-1	CTB
ACAAAGATCAGCGGAA-1	CTB
ACAAAGATCATAGAGA-1	STB
ACAACCAAGCCTGAAG-1	STB
ACAACCAAGGGATGTC-1	STB
ACAACCACAACAGAGC-1	STB
ACAACCACAAGACTGG-1	STB
ACAACCACAGATTTCG-1	CTB
ACAACCAGTTAACAGA-1	CTB
ACAACCAGTTGTTGAC-1	STB
ACAACCATCAGACCCG-1	CTB
ACAACCATCTATACGG-1	STB
ACAACCATCTATCGCC-1	STB
ACAACCATCTGCGGCA-1	STB
ACAAGCTAGATGCTAA-1	STB
ACAAGCTAGTTGGACG-1	CTB
ACAAGCTCAACACACT-1	STB
ACAAGCTCACTGAGGA-1	STB
ACAAGCTCAGCACAGA-1	STB
ACAAGCTCAGTAGATA-1	STB
ACAAGCTGTCATAACC-1	STB
ACAAGCTGTCCACAGC-1	CTB
ACAAGCTTCCACTGAA-1	STB
ACAAGCTTCCTCGCAT-1	CTB
ACAAGCTTCTTGAACG-1	CTB
ACACAGTAGGCATCAG-1	STB
ACACAGTAGTCTAACC-1	CTB
ACACAGTCACGGCGTT-1	CTB
ACACAGTCACTCCGGA-1	CTB
ACACAGTGTAAGGCCA-1	CTB
ACACAGTGTTCTCACC-1	CTB
ACACAGTTCTGAGGCC-1	CTB
ACACAGTTCTGGGATT-1	CTB
ACACCAAAGTATGTAG-1	STB
ACACCAAAGTTCATCG-1	EPI
ACACCAACAAGTGCAG-1	STB
ACACCAACACCCAACG-1	STB
ACACCAACAGCTGAAG-1	CTB
ACACCAAGTCGAACGA-1	CTB
ACACCAATCACTACTT-1	CTB
ACACCAATCATTCATC-1	CTB
ACACCAATCCTAGAGT-1	STB
ACACCAATCTCGCGTT-1	CTB
ACACGCGAGAAGATCT-1	CTB
ACACGCGAGAGGTGCT-1	CTB
ACACGCGAGCAGTCTT-1	STB
ACACGCGAGGGCCAAT-1	STB
ACACGCGAGGGTGGGA-1	CTB
ACACGCGAGGTTGACG-1	STB
ACACGCGAGTATGGCG-1	CTB
ACACGCGCAACGTTAC-1	CTB
ACACGCGCAATTGCCA-1	STB
ACACGCGCAATTGCGT-1	CTB
ACACGCGCAGAAATCA-1	STB
ACACGCGCAGGGCTTC-1	CTB
ACACGCGCATAATCGC-1	CTB
ACACGCGGTAATGATG-1	STB
ACACGCGTCCGGCTTT-1	STB
ACACGCGTCTGGAAGG-1	STB
ACACTGAAGACAACAT-1	CTB
ACACTGAAGCAACAGC-1	CTB
ACACTGAAGCTGACTT-1	PE
ACACTGAAGGCCGCTT-1	CTB
ACACTGAAGGTAGACC-1	STB
ACACTGAAGGTTACAA-1	CTB
ACACTGAAGTCAGCCC-1	STB
ACACTGAAGTGCTCGC-1	STB
ACACTGACAACTACGT-1	STB
ACACTGACAGCTCATA-1	CTB
ACACTGACAGGAAGTC-1	CTB
ACACTGACATGAATCC-1	CTB
ACACTGAGTACCTAGT-1	CTB
ACACTGATCCTCTAGC-1	CTB
ACACTGATCGTCAAAC-1	CTB
ACACTGATCTACCAGA-1	CTB
ACACTGATCTCGCTTG-1	STB
ACAGAAAAGATGTAGT-1	STB
ACAGAAAAGCGAACTG-1	CTB
ACAGAAAAGTCGCTAT-1	CTB
ACAGAAACAGGTTCGC-1	STB
ACAGAAACATTCTCCG-1	STB
ACAGAAAGTCACTAGT-1	STB
ACAGAAAGTCGAATGG-1	CTB
ACAGAAAGTTGATCGT-1	STB
ACAGAAATCACCGACG-1	STB
ACAGCCGAGCGCTTCG-1	STB
ACAGCCGAGGCTGAAC-1	STB
ACAGCCGAGTCGGCCT-1	CTB
ACAGCCGCAATCCAGT-1	STB
ACAGCCGCATAAGCGG-1	STB
ACAGCCGCATAATCGC-1	STB
ACAGCCGGTCATGACT-1	CTB
ACAGCCGGTTCTCGCT-1	STB
ACAGCCGTCTAAACGC-1	STB
ACAGGGAAGACTTGTC-1	CTB
ACAGGGACAAACTAGA-1	STB
ACAGGGAGTTAAACAG-1	CTB
ACAGGGATCATTACTC-1	STB
ACAGGGATCCGTCACT-1	STB
ACAGGGATCGCCATAA-1	STB
ACAGGGATCTTCGGTC-1	STB
ACATCCCAGGCAGGTT-1	CTB
ACATCCCCAACGACAG-1	CTB
ACATCCCCAATCGAAA-1	PE
ACATCCCGTAGACGGT-1	STB
ACATCCCGTGCGTGCT-1	STB
ACATCCCGTGTGTGGA-1	STB
ACATCCCGTTGCATAC-1	CTB
ACATCCCGTTGCCGAC-1	CTB
ACATCCCTCATCCTAT-1	CTB
ACATCCCTCTCCTACG-1	STB
ACATCCCTCTCTATGT-1	STB
ACATCCCTCTTCTAAC-1	CTB
ACATCGAAGCATCAGG-1	CTB
ACATCGAAGGATCATA-1	CTB
ACATCGACACTTGTGA-1	STB
ACATCGACATATCTCT-1	CTB
ACATCGAGTACTTCCC-1	CTB
ACATCGAGTCCCACGA-1	STB
ACATCGAGTGGACCAA-1	STB
ACATCGAGTGTTATCG-1	STB
ACATCGATCACGGGAA-1	CTB
ACATCGATCGATCCAA-1	STB
ACATGCAAGGTATCTC-1	STB
ACATGCAAGTGAGTGC-1	STB
ACATGCACAGCACGAA-1	STB
ACATGCACAGCAGTGA-1	STB
ACATGCACAGTTGTCA-1	STB
ACATGCACATAGAATG-1	STB
ACATGCAGTAGGTCAG-1	CTB
ACATGCAGTTTCGTAG-1	STB
ACATGCATCCTCTGCA-1	CTB
ACATGCATCTACTGAG-1	STB
ACATGCATCTCAGGCG-1	STB
ACATGCATCTGTAACG-1	CTB
ACATTTCAGACCGCCT-1	STB
ACATTTCAGCTTCTAG-1	STB
ACATTTCAGGTAGATT-1	STB
ACATTTCAGGTCTGGA-1	CTB
ACATTTCCACTTGAAC-1	CTB
ACATTTCCATACCAGT-1	EPI
ACATTTCCATATCTGG-1	STB
ACATTTCCATGACTGT-1	CTB
ACATTTCGTACAACGG-1	CTB
ACATTTCGTACAATAG-1	CTB
ACATTTCGTTAAGTCC-1	STB
ACATTTCGTTCGGCGT-1	CTB
ACATTTCGTTGGGAAC-1	STB
ACATTTCTCACCTTGC-1	STB
ACATTTCTCCAGGACC-1	CTB
ACATTTCTCCGAGCTG-1	CTB
ACATTTCTCGAGTGAG-1	CTB
ACCAAACAGACTACCT-1	STB
ACCAAACCAACCACGC-1	CTB
ACCAAACCACGAAGAC-1	CTB
ACCAAACCACTTGGCG-1	STB
ACCAAACCAGTCTGGC-1	STB
ACCAAACCAGTGCCTG-1	STB
ACCAAACCATGAGTAA-1	STB
ACCAAACGTACTCGCG-1	STB
ACCAAACGTATCGTAC-1	CTB
ACCAAACGTCATCCCT-1	CTB
ACCAAACGTCTAACTG-1	CTB
ACCAAACGTCTGTGAT-1	CTB
ACCAAACGTTCCTAGA-1	STB
ACCAAACGTTTACGAC-1	CTB
ACCAAACTCACTGGTA-1	STB
ACCAAACTCCGACATA-1	CTB
ACCAAACTCGAGATGG-1	CTB
ACCAAACTCGCTCATC-1	STB
ACCAAACTCGGCAGTC-1	CTB
ACCAAACTCTAGACCA-1	STB
ACCAACAAGCCGAACA-1	STB
ACCAACAAGCTGGCTC-1	STB
ACCAACAAGGACTTCT-1	STB
ACCAACAAGGTGAGAA-1	STB
ACCAACAAGTCTGGTT-1	STB
ACCAACACACCGTGAC-1	CTB
ACCAACACAGCAGAAC-1	STB
ACCAACACAGGCAATG-1	EPI
ACCAACACATAAGATG-1	STB
ACCAACACATCCCACT-1	STB
ACCAACACATTGTGCA-1	STB
ACCAACAGTACTGAGG-1	STB
ACCACAAAGGTGTGAC-1	CTB
ACCACAAAGTATGGAT-1	CTB
ACCACAACAAATCAGA-1	STB
ACCACAACACTTGAGT-1	STB
ACCACAACAGACAAAT-1	STB
ACCACAACATCGGAAG-1	STB
ACCACAACATGCAGCC-1	STB
ACCACAAGTAATGTGA-1	STB
ACCACAAGTCGAGTGA-1	CTB
ACCACAAGTCTGTCCT-1	CTB
ACCACAAGTGCATTAC-1	STB
ACCACAAGTTACACAC-1	STB
ACCACAAGTTCCAGGC-1	STB
ACCACAATCGTCAACA-1	PE
ACCATTTAGCTACGTT-1	CTB
ACCATTTCAACTGCTA-1	CTB
ACCATTTCAGAGATTA-1	CTB
ACCATTTCAGCTATTG-1	CTB
ACCATTTCATCCCGTT-1	CTB
ACCATTTCATGATAGA-1	STB
ACCATTTGTATCGAAA-1	CTB
ACCATTTGTCCCGGTA-1	CTB
ACCATTTGTCCCTGTT-1	CTB
ACCATTTGTTGCATCA-1	STB
ACCATTTTCATTGCCC-1	STB
ACCATTTTCCCTGGTT-1	CTB
ACCCAAAAGGATACAT-1	CTB
ACCCAAAAGGGCGAAG-1	CTB
ACCCAAAAGGTATCTC-1	CTB
ACCCAAACAAAGGCAC-1	STB
ACCCAAACACGTAGAG-1	CTB
ACCCAAAGTCAGACTT-1	CTB
ACCCAAAGTTGACTAC-1	CTB
ACCCAAATCGCGTCGA-1	CTB
ACCCAAATCTCAACGA-1	STB
ACCCAAATCTGAACGT-1	CTB
ACCCTCAAGCTAGTTC-1	STB
ACCCTCAAGTAACGAT-1	CTB
ACCCTCAAGTCTTCGA-1	CTB
ACCCTCACAAGGATGC-1	CTB
ACCCTCAGTTAGGACG-1	CTB
ACCCTCATCCATCCGT-1	STB
ACCCTTGCACCTATCC-1	STB
ACCCTTGGTATTGACC-1	EPI
ACCCTTGGTCTCACAA-1	STB
ACCCTTGGTGGCAACA-1	STB
ACCCTTGTCAGAGCGA-1	CTB
ACCCTTGTCTGTAACG-1	CTB
ACCCTTGTCTTTGCGC-1	STB
ACCGTTCAGCTGACAG-1	CTB
ACCGTTCAGGCTTAGG-1	CTB
ACCGTTCAGTGGACGT-1	STB
ACCGTTCCACCAAATC-1	STB
ACCGTTCCACTGATTG-1	STB
ACCGTTCCAGCACAAG-1	STB
ACCGTTCCAGGCTTGC-1	CTB
ACCGTTCGTACACGCC-1	STB
ACCGTTCGTTCCGCGA-1	CTB
ACCGTTCTCTAACGCA-1	STB
ACCTACCAGATGAATC-1	STB
ACCTACCAGCACCGTC-1	CTB
ACCTACCAGGTGCCAA-1	STB
ACCTACCAGTCGGGAT-1	STB
ACCTACCGTTCTTCAT-1	CTB
ACCTACCGTTTGTTCT-1	STB
ACCTACCTCAACGAGG-1	STB
ACCTACCTCAAGAGGC-1	STB
ACCTACCTCTTCTTCC-1	CTB
ACCTGAAAGATGAATC-1	CTB
ACCTGAAAGCCTCACG-1	PE
ACCTGAAAGTCCCGGT-1	STB
ACCTGAACAAATGATG-1	STB
ACCTGAACACTGAATC-1	PE
ACCTGAACACTGTTCC-1	PE
ACCTGAACAGTCCGTG-1	STB
ACCTGAACAGTTACCA-1	STB
ACCTGAACATAGATCC-1	STB
ACCTGAAGTACCCGAC-1	STB
ACCTGAATCCACGGAC-1	STB
ACCTGAATCCTCTTTC-1	STB
ACCTGTCAGATGTTGA-1	STB
ACCTGTCAGCCAGTAG-1	STB
ACCTGTCAGGCTGTAG-1	STB
ACCTGTCAGGTAACTA-1	CTB
ACCTGTCAGTAAGCAT-1	STB
ACCTGTCCAAGAGTGC-1	CTB
ACCTGTCCATATCGGT-1	STB
ACCTGTCCATGATGCT-1	CTB
ACCTGTCCATGTTCAG-1	CTB
ACCTGTCCATTGACCA-1	STB
ACCTGTCGTATGAGGC-1	CTB
ACCTGTCGTCACAATC-1	STB
ACCTGTCGTCGTATGT-1	CTB
ACCTGTCGTGGTCCGT-1	CTB
ACCTGTCGTGTAAATG-1	CTB
ACCTGTCTCATAGACC-1	CTB
ACCTGTCTCATGGGAG-1	CTB
ACCTGTCTCCAACTAG-1	CTB
ACGATCAAGAGAGTGA-1	CTB
ACGATCAAGCTCTTCC-1	STB
ACGATCAAGGAAAGGT-1	CTB
ACGATCAAGGTACCTT-1	STB
ACGATCAAGTATTCCG-1	CTB
ACGATCACAAAGGTTA-1	CTB
ACGATCACACAGACGA-1	PE
ACGATCACAGGACAGT-1	CTB
ACGATCACATGTACGT-1	STB
ACGATCAGTGCTTCAA-1	STB
ACGATCATCACATCAG-1	CTB
ACGATCATCTCCCAAC-1	CTB
ACGATCATCTCTCGCA-1	CTB
ACGATCATCTGCCCTA-1	STB
ACGATCATCTGGCCAG-1	CTB
ACGATGTAGAGCAGAA-1	STB
ACGATGTAGCAACAGC-1	CTB
ACGATGTAGGGAGGGT-1	CTB
ACGATGTAGGTCACAG-1	STB
ACGATGTAGGTTAAAC-1	CTB
ACGATGTAGTCGCCAC-1	CTB
ACGATGTCAAGTATAG-1	EPI
ACGATGTCACAGAGCA-1	CTB
ACGATGTGTTGTAAAG-1	PE
ACGATGTTCCTTCTTC-1	STB
ACGCACGCAACTGATC-1	PE
ACGCACGCACAAGCAG-1	PE
ACGCACGCAGGTTCCG-1	STB
ACGCACGGTACGATTC-1	PE
ACGCACGGTTCGGTCG-1	STB
ACGCACGGTTTCGTGA-1	STB
ACGGAAGAGAGAGAAC-1	STB
ACGGAAGCAAGAAACT-1	CTB
ACGGAAGCAAGACCGA-1	STB
ACGGAAGCAAGTCCCG-1	CTB
ACGGAAGCATTGAGCT-1	CTB
ACGGAAGCATTGCAAC-1	STB
ACGGAAGGTAGATCGG-1	CTB
ACGGAAGGTCGAGATG-1	CTB
ACGGAAGTCCGGCAGT-1	CTB
ACGGAAGTCGAGATGG-1	STB
ACGGAAGTCGTACACA-1	PE
ACGGAAGTCTCAACCC-1	CTB
ACGGAAGTCTCGGGAC-1	CTB
ACGGGTCAGAACTTCC-1	CTB
ACGGGTCAGCTACTGT-1	CTB
ACGGGTCAGCTAGTTC-1	STB
ACGGGTCAGCTGGTGA-1	CTB
ACGGGTCCAACTTCTT-1	CTB
ACGGGTCCAAGCACAG-1	CTB
ACGGGTCCAGACCGCT-1	CTB
ACGGGTCCATCCTTCG-1	CTB
ACGGGTCGTCCCGCAA-1	STB
ACGGGTCGTTGTCTAG-1	STB
ACGGGTCTCATAGCAC-1	STB
ACGGGTCTCCATTCAT-1	CTB
ACGGGTCTCTCGGGAC-1	CTB
ACGGTCGAGAATAACC-1	PE
ACGGTCGAGAGAATCT-1	STB
ACGGTCGAGGCGAAGG-1	CTB
ACGGTCGAGGGTAGCT-1	CTB
ACGGTCGCAAGCGCAA-1	STB
ACGGTCGGTCAAACGG-1	STB
ACGGTCGGTGCACGCT-1	CTB
ACGGTCGGTGGACCAA-1	CTB
ACGGTCGGTGGCCTCA-1	CTB
ACGGTCGGTTCCGCTT-1	CTB
ACGGTCGTCTTTGGAG-1	STB
ACGGTTAGTACCTGTA-1	STB
ACGGTTAGTATGCAAA-1	CTB
ACGGTTAGTCAAAGAT-1	CTB
ACGGTTATCTCTCCGA-1	CTB
ACGGTTATCTTTGCAT-1	STB
ACGTAACAGATTGACA-1	STB
ACGTAACAGGCATCTT-1	STB
ACGTAACAGTTGCTCA-1	STB
ACGTAACCAACCACGC-1	CTB
ACGTAACCATAACGGG-1	STB
ACGTAACGTTAGGCTT-1	STB
ACGTAACGTTGGCTAT-1	STB
ACGTAACTCCACGAAT-1	CTB
ACGTAACTCCCAACTC-1	STB
ACGTAACTCTAACACG-1	STB
ACGTACAAGAAAGTCT-1	STB
ACGTACAAGAAGAGCA-1	CTB
ACGTACAAGACCTCAT-1	CTB
ACGTACAAGAGCTGAC-1	STB
ACGTACAAGATGTTGA-1	STB
ACGTACAAGGCGAACT-1	CTB
ACGTACAAGTGCTACT-1	CTB
ACGTACAAGTGGTTCT-1	STB
ACGTACAAGTGTACCT-1	STB
ACGTACACAAGTGGAC-1	PE
ACGTACAGTGTCCCTT-1	STB
ACGTACATCACCTCGT-1	STB
ACGTACATCAGTGGGA-1	CTB
ACGTACATCCCTTGTG-1	STB
ACGTAGTAGAAACCAT-1	CTB
ACGTAGTAGCGTCAAG-1	STB
ACGTAGTCACACGGTC-1	STB
ACGTAGTCATCGGAGA-1	CTB
ACGTAGTCATCGTCCT-1	STB
ACGTAGTCATTCTCTA-1	STB
ACGTAGTGTAAGTAGT-1	STB
ACGTAGTGTAGTCGGA-1	CTB
ACGTAGTGTCAAACGG-1	STB
ACGTAGTGTCTAGGCC-1	STB
ACGTAGTGTTTACACG-1	CTB
ACGTAGTTCGCAAGAG-1	CTB
ACGTAGTTCTTGGATG-1	STB
ACGTCCTAGCATTGAA-1	STB
ACGTCCTAGGCTATCT-1	STB
ACGTCCTAGTCGCCAC-1	STB
ACGTCCTCAGCAGTAG-1	STB
ACGTCCTCATGAAAGT-1	STB
ACGTCCTGTAGTATAG-1	STB
ACGTTCCAGAGTACCG-1	CTB
ACGTTCCAGATACTGA-1	STB
ACGTTCCAGCATTTCG-1	CTB
ACGTTCCCACAGCCTG-1	PE
ACGTTCCCACGCTATA-1	CTB
ACGTTCCCACTGGACC-1	STB
ACGTTCCCAGACCGCT-1	CTB
ACGTTCCCAGTATTCG-1	CTB
ACGTTCCCATGACAAA-1	STB
ACGTTCCCATGCCGCA-1	CTB
ACGTTCCGTCTAGTGT-1	CTB
ACGTTCCGTTTGTTCT-1	CTB
ACGTTCCTCATCCTAT-1	CTB
ACGTTCCTCGTGCTCT-1	CTB
ACGTTCCTCTAGTGTG-1	STB
ACTACGAAGGGCAGAG-1	STB
ACTACGAAGGTAACTA-1	CTB
ACTACGACAGCCTATA-1	STB
ACTACGACAGGCGATA-1	STB
ACTACGACATGAGAAT-1	CTB
ACTACGACATGGCTAT-1	STB
ACTACGACATGTAACC-1	PE
ACTACGAGTCTGATCA-1	CTB
ACTACGAGTGTAAATG-1	STB
ACTACGAGTTGTGCCG-1	CTB
ACTACGATCATCACCC-1	CTB
ACTACGATCCTACCGT-1	CTB
ACTATCTAGAAGCTCG-1	CTB
ACTATCTAGGAGACCT-1	STB
ACTATCTAGGTTAAAC-1	CTB
ACTATCTAGTAAACAC-1	PE
ACTATCTCACAAGCCC-1	STB
ACTATCTCAGAGAATT-1	CTB
ACTATCTCAGTTAAAG-1	STB
ACTATCTGTAACTGCT-1	STB
ACTATCTGTACTCCCT-1	CTB
ACTATCTTCAACACGT-1	STB
ACTATCTTCACTCCGT-1	STB
ACTATCTTCTAGACAC-1	STB
ACTATGGAGATTACCC-1	CTB
ACTATGGAGCTAGTTC-1	STB
ACTATGGAGTGGCCTC-1	CTB
ACTATGGCACCATATG-1	CTB
ACTATGGCAGTTAAAG-1	STB
ACTATGGGTAGTTCCA-1	CTB
ACTATGGGTCACCTTC-1	STB
ACTATGGGTCGAATGG-1	STB
ACTATGGGTCTGTAGT-1	CTB
ACTATGGGTTACAGCT-1	STB
ACTATGGTCAAGATAG-1	STB
ACTATTCAGACGCCAA-1	STB
ACTATTCAGGTAGACC-1	PE
ACTATTCCACAGTGTT-1	CTB
ACTATTCCACCAGACC-1	CTB
ACTATTCCACCGTGCA-1	STB
ACTATTCCACGTAGTT-1	STB
ACTATTCCACTGGAAG-1	CTB
ACTATTCCAGCGAACA-1	STB
ACTATTCGTTCAAGTC-1	STB
ACTATTCTCGGTGTTA-1	STB
ACTATTCTCTGGCTGG-1	STB
ACTCCCAAGAGAGCAA-1	STB
ACTCCCAAGAGCCCAA-1	STB
ACTCCCAAGATACATG-1	CTB
ACTCCCAAGCCTCGTG-1	CTB
ACTCCCAAGTGGATAT-1	STB
ACTCCCACAATTGTGC-1	STB
ACTCCCAGTACAATAG-1	CTB
ACTCCCAGTCCTACAA-1	STB
ACTCCCAGTCGAGTTT-1	STB
ACTCCCAGTGGAACAC-1	STB
ACTCCCAGTGGTCTAT-1	CTB
ACTCCCATCACTGATG-1	STB
ACTCCCATCCTGGTCT-1	STB
ACTCCCATCTCCGAGG-1	CTB
ACTCTCGAGGCAGCTA-1	STB
ACTCTCGAGTAAACGT-1	STB
ACTCTCGCATAACTCG-1	STB
ACTCTCGGTACCGTGC-1	STB
ACTCTCGGTCGTACTA-1	CTB
ACTCTCGGTGTGAGCA-1	STB
ACTCTCGTCCTTTAGT-1	STB
ACTCTCGTCGTGGACC-1	PE
ACTCTCGTCTGTCCGT-1	STB
ACTCTCGTCTTCTGTA-1	CTB
ACTGATGAGCATACTC-1	CTB
ACTGATGCAATGGCAG-1	CTB
ACTGATGCAGGTGTTT-1	STB
ACTGATGTCATTTGTC-1	STB
ACTGATGTCCTAACAG-1	STB
ACTGCAAAGAGAGCCT-1	CTB
ACTGCAAAGCGTCAGA-1	CTB
ACTGCAACACCTCAGG-1	STB
ACTGCAACACGAGGTA-1	PE
ACTGCAACAGGTCAGA-1	CTB
ACTGCAACATCGTGCG-1	CTB
ACTGCAAGTCTACATG-1	CTB
ACTGCAAGTGCAGTGA-1	PE
ACTGCAATCGAGTACT-1	PE
ACTGCAATCTCGCGTT-1	STB
ACTGTCCAGCACCGAA-1	STB
ACTGTCCAGGTACAGC-1	PE
ACTGTCCAGTATGGCG-1	CTB
ACTGTCCAGTCAGCCC-1	CTB
ACTGTCCCATCGTTCC-1	CTB
ACTGTCCCATTACGGT-1	CTB
ACTGTCCGTAGACACG-1	STB
ACTGTCCGTGAGATAT-1	STB
ACTGTCCGTTGTAAAG-1	STB
ACTGTCCGTTGTTGAC-1	STB
ACTGTCCTCAACTACG-1	CTB
ACTGTCCTCATGGTAC-1	EPI
ACTGTCCTCGCGCTGA-1	CTB
ACTGTGAAGATCGCTT-1	STB
ACTGTGAAGATGTAGT-1	STB
ACTGTGAAGTGGCCTC-1	EPI
ACTGTGAAGTTGGCGA-1	CTB
ACTGTGACAAATTAGG-1	CTB
ACTGTGACAAGTATAG-1	STB
ACTGTGACACCTCAGG-1	STB
ACTGTGACACTTCAAG-1	CTB
ACTGTGATCATTTCGT-1	STB
ACTGTGATCCACACAA-1	CTB
ACTGTGATCCATTGGA-1	CTB
ACTGTGATCGACATAC-1	STB
ACTGTGATCGGAATTC-1	CTB
ACTTAGGAGAGTCTGG-1	CTB
ACTTAGGAGCCACAAG-1	STB
ACTTAGGAGCTGCCTG-1	STB
ACTTAGGAGGGATCGT-1	CTB
ACTTAGGCAATGAACA-1	STB
ACTTAGGCAGACAATA-1	PE
ACTTAGGGTAAGATCA-1	CTB
ACTTAGGGTACTGCCG-1	STB
ACTTAGGGTCTAACGT-1	CTB
ACTTAGGGTTACCCTC-1	CTB
ACTTAGGTCACAAGAA-1	CTB
ACTTAGGTCATGTCTT-1	CTB
ACTTATCAGAGTGTGC-1	STB
ACTTATCAGCTAGAAT-1	CTB
ACTTATCAGGATTTGA-1	CTB
ACTTATCAGTATTGCC-1	CTB
ACTTATCAGTGGATTA-1	STB
ACTTATCCACCCGTAG-1	STB
ACTTATCCACTGCATA-1	EPI
ACTTATCCAGACAAAT-1	STB
ACTTATCCATGACTGT-1	STB
ACTTATCGTAACATCC-1	CTB
ACTTATCGTACTCGAT-1	CTB
ACTTATCGTGCGCTCA-1	STB
ACTTATCGTTCATCGA-1	STB
ACTTATCTCACTTGGA-1	STB
ACTTATCTCCGTGTGG-1	CTB
ACTTATCTCCTACCGT-1	PE
ACTTATCTCCTGCTAC-1	CTB
ACTTATCTCTGCTTTA-1	CTB
ACTTCCGAGAATCGTA-1	STB
ACTTCCGAGACCAGCA-1	STB
ACTTCCGAGACCTTTG-1	STB
ACTTCCGAGATACTGA-1	CTB
ACTTCCGAGCCGAACA-1	EPI
ACTTCCGAGTAGAGTT-1	CTB
ACTTCCGAGTCATGAA-1	STB
ACTTCCGAGTGACCTT-1	CTB
ACTTCCGCACTGTCCT-1	PE
ACTTCCGCAGGAATCG-1	STB
ACTTCCGCATCAGCAT-1	CTB
ACTTCCGGTCGGAACA-1	STB
ACTTCCGGTCGGTGTC-1	STB
ACTTCCGGTCGTTATG-1	STB
ACTTCCGTCATGGATC-1	STB
ACTTCCGTCGCCAATA-1	CTB
ACTTCGCAGAAGGGAT-1	CTB
ACTTCGCCACGGCCAT-1	CTB
ACTTCGCCACTGCGTG-1	CTB
ACTTCGCCAGAGATTA-1	STB
ACTTCGCCAGTATACC-1	CTB
ACTTCGCGTGAAGCGT-1	STB
ACTTCGCTCCTATTTG-1	STB
ACTTCGCTCGCTGTTC-1	STB
ACTTCGCTCGTGGACC-1	CTB
ACTTCGCTCTATACTC-1	CTB
ACTTCGCTCTGTCTCG-1	CTB
ACTTTCACAAATCGGG-1	CTB
ACTTTCACAAATCGTC-1	STB
ACTTTCACAATCCAGT-1	STB
ACTTTCACACAACATC-1	CTB
ACTTTCACACAAGCCC-1	PE
ACTTTCACACCAAAGG-1	STB
ACTTTCACAGATTTCG-1	CTB
ACTTTCACAGGCACAA-1	STB
ACTTTCACAGTTTGGT-1	STB
ACTTTCAGTAGGATAT-1	CTB
ACTTTCAGTGGTCTGC-1	CTB
ACTTTCAGTTACACTG-1	STB
ACTTTCAGTTCTTCAT-1	CTB
ACTTTCATCACTCACC-1	CTB
ACTTTCATCAGCACCG-1	STB
ACTTTCATCAGTGATC-1	STB
ACTTTCATCGGTATGT-1	CTB
ACTTTCATCGTGTTCC-1	CTB
ACTTTGTAGAGCAAGA-1	CTB
ACTTTGTAGCAATTCC-1	STB
ACTTTGTAGCCGATTT-1	STB
ACTTTGTAGGCCTGAA-1	CTB
ACTTTGTCACACTTAG-1	STB
ACTTTGTCAGAACTTC-1	EPI
ACTTTGTCAGGCATTT-1	STB
ACTTTGTGTCTTCATT-1	STB
ACTTTGTGTTGTCCCT-1	CTB
ACTTTGTTCCGATGTA-1	CTB
ACTTTGTTCGACGCTG-1	STB
ACTTTGTTCGATTTCT-1	CTB
AGAAATGAGGAGTCTG-1	STB
AGAAATGCACGCACCA-1	PE
AGAAATGGTATCGTGT-1	CTB
AGAAATGTCCCTCTAG-1	CTB
AGAAATGTCGATTGGT-1	STB
AGAACAAAGACCGCCT-1	STB
AGAACAAAGCCTGGAA-1	CTB
AGAACAAAGGATACGC-1	STB
AGAACAAAGGTGCAGT-1	PE
AGAACAAAGGTGTGAC-1	STB
AGAACAACACATTACG-1	CTB
AGAACAACAGGTTCGC-1	CTB
AGAACAAGTACCTAGT-1	CTB
AGAACAAGTCAATGGG-1	STB
AGAACAATCCAATCCC-1	CTB
AGAACAATCCTTCACG-1	CTB
AGAACAATCGCTTAAG-1	STB
AGAACCTAGCTCTATG-1	CTB
AGAACCTCAGCGAGTA-1	STB
AGAACCTCATTCGGGC-1	STB
AGAACCTGTATAATGG-1	CTB
AGAACCTGTCGAACAG-1	CTB
AGAACCTGTCGCTGCA-1	CTB
AGAACCTGTGGAATGC-1	STB
AGAACCTTCTATACTC-1	CTB
AGAAGCGAGAAGGTAG-1	CTB
AGAAGCGAGCCATGCC-1	STB
AGAAGCGAGGCTCACC-1	CTB
AGAAGCGCAACGATCT-1	STB
AGAAGCGCAGAGGACT-1	CTB
AGAAGCGGTCGAGCTC-1	CTB
AGAAGCGGTCTTTATC-1	CTB
AGAAGCGGTGAGGATC-1	CTB
AGAAGCGGTTATTCTC-1	CTB
AGAAGCGTCAAGCCGC-1	CTB
AGAAGCGTCATCAGTG-1	STB
AGAAGCGTCTCATAGG-1	STB
AGAAGCGTCTTTCCAA-1	STB
AGAAGTAAGAAGCCAC-1	STB
AGAAGTAAGAGAACCC-1	PE
AGAAGTAAGAGTGAAG-1	STB
AGAAGTAAGGCTCTAT-1	CTB
AGAAGTACAAGTGACG-1	STB
AGAAGTACATCTAGAC-1	CTB
AGAAGTACATGGCTAT-1	CTB
AGAAGTAGTACGATGG-1	STB
AGAAGTAGTATCGGTT-1	PE
AGAAGTAGTGCTCGTG-1	STB
AGAAGTAGTTGCCGCA-1	CTB
AGAAGTATCGCGCCAA-1	STB
AGACAAAAGCAGCAGT-1	STB
AGACAAAAGGGCAGAG-1	CTB
AGACAAACACAGAGCA-1	STB
AGACAAAGTACGCGTC-1	STB
AGACAAAGTCATTGCA-1	STB
AGACAAAGTGTCTAAC-1	STB
AGACAAAGTTCAACGT-1	STB
AGACAAATCCATGAGT-1	CTB
AGACAAATCGCAGAGA-1	STB
AGACAAATCGCTAAAC-1	STB
AGACAAATCTCCTACG-1	STB
AGACAAATCTGCCCTA-1	STB
AGACAAATCTTGCAGA-1	CTB
AGACACTAGGTCATTC-1	STB
AGACACTGTACCTAGT-1	STB
AGACACTGTGTTACAC-1	PE
AGACACTTCATGAGTC-1	CTB
AGACACTTCCCTCATG-1	STB
AGACACTTCGGTCGGT-1	STB
AGACACTTCGTCGATA-1	CTB
AGACACTTCTACCACC-1	STB
AGACACTTCTGTTGGA-1	CTB
AGACAGGAGATTAGTG-1	STB
AGACAGGGTAGCTTAC-1	STB
AGACAGGGTCGCGGTT-1	STB
AGACAGGGTCTGTGCG-1	STB
AGACAGGGTCTTTCAT-1	CTB
AGACAGGGTTCTGAGT-1	PE
AGACAGGTCAACTCTT-1	CTB
AGACAGGTCAGGCGAA-1	CTB
AGACAGGTCCATCACC-1	STB
AGACAGGTCCGAGAAG-1	CTB
AGACAGGTCCTTATCA-1	STB
AGACCATAGGACATCG-1	EPI
AGACCATCAATTGAAG-1	STB
AGACCATCACCATTCC-1	STB
AGACCATCACGAGGTA-1	CTB
AGACCATCAGACTGCC-1	PE
AGACCATCAGCAGTCC-1	CTB
AGACCATCATACTTTC-1	CTB
AGACCATCATGTGGTT-1	CTB
AGACCATGTAGTGGCA-1	CTB
AGACCATTCCCAACTC-1	CTB
AGACCATTCGTAACAC-1	STB
AGACCCGAGCAGATAT-1	STB
AGACCCGAGTTGAATG-1	STB
AGACCCGCACCAGTTA-1	CTB
AGACCCGCACCCATAA-1	STB
AGACCCGCAGAGTCTT-1	STB
AGACCCGCATAGAGGC-1	STB
AGACCCGCATTGAAAG-1	CTB
AGACCCGGTCCCACGA-1	STB
AGACCCGGTGCCCTTT-1	STB
AGACCCGTCGGCTGGT-1	STB
AGACTCAAGAGTGAAG-1	CTB
AGACTCAAGCGGACAT-1	STB
AGACTCAAGCGGATCA-1	STB
AGACTCAAGCTCCCTT-1	CTB
AGACTCAAGGACAGTC-1	CTB
AGACTCAAGTGCTCGC-1	CTB
AGACTCAAGTGGGAAA-1	STB
AGACTCACAACTTGCA-1	CTB
AGACTCACAATTGAAG-1	STB
AGACTCACAGCAATTC-1	CTB
AGACTCACATAAGCAA-1	STB
AGACTCACATGGGATG-1	CTB
AGACTCACATGGTACT-1	CTB
AGACTCAGTGACTGTT-1	CTB
AGACTCAGTTGTTTGG-1	CTB
AGACTCATCAAGTTGC-1	STB
AGACTCATCACATCAG-1	CTB
AGACTCATCAGCCTCT-1	CTB
AGACTCATCATGTCTT-1	CTB
AGAGAATAGATTTGCC-1	CTB
AGAGAATAGCTTCATG-1	CTB
AGAGAATAGGGAGGGT-1	STB
AGAGAATAGTCCTGCG-1	CTB
AGAGAATCAAACTGCT-1	STB
AGAGAATCAATTGAAG-1	STB
AGAGAATCACCGTGCA-1	STB
AGAGAATCACCTGTCT-1	STB
AGAGAATCAGAAGCTG-1	STB
AGAGAATCAGTGCGCT-1	PE
AGAGAATCATAAGCGG-1	STB
AGAGAATCATACTGTG-1	CTB
AGAGAATGTACTGGGA-1	STB
AGAGAATGTCAAATCC-1	CTB
AGAGAATGTCGCGGTT-1	CTB
AGAGAATGTTAGTTCG-1	STB
AGAGAATTCACGTCCT-1	CTB
AGAGAATTCGGTAGGA-1	STB
AGAGAGCAGCTAGAGC-1	STB
AGAGAGCAGCTGACAG-1	CTB
AGAGAGCCACACGGTC-1	STB
AGAGAGCGTGGTATGG-1	CTB
AGAGAGCGTTCTTGCC-1	CTB
AGAGAGCTCAGTGGGA-1	STB
AGAGAGCTCGAACGCC-1	CTB
AGAGAGCTCGCCAACG-1	CTB
AGAGAGCTCTAAACGC-1	STB
AGAGAGCTCTAAGCGT-1	CTB
AGAGAGCTCTTGAGCA-1	STB
AGAGCAGAGACTCTTG-1	CTB
AGAGCAGAGACTTCGT-1	STB
AGAGCAGAGAGTGGCT-1	CTB
AGAGCAGAGCACCAGA-1	CTB
AGAGCAGAGCCTCTTC-1	STB
AGAGCAGAGCTCATAC-1	CTB
AGAGCAGAGTCCCAGC-1	STB
AGAGCAGAGTGTACCT-1	CTB
AGAGCAGCACGTCGTG-1	CTB
AGAGCAGCACTTGGGC-1	STB
AGAGCAGCAGCCTTCT-1	STB
AGAGCAGCAGCGGATA-1	STB
AGAGCAGCATCTCATT-1	STB
AGAGCAGCATTCAGCA-1	STB
AGAGCAGGTTCGGGTC-1	CTB
AGAGCAGTCAAACCTG-1	STB
AGAGCAGTCCTAGAGT-1	STB
AGAGCAGTCTAAGCGT-1	CTB
AGAGCCCAGCGTCTGC-1	CTB
AGAGCCCCAATAAGGT-1	STB
AGAGCCCCAGCTGAGA-1	CTB
AGAGCCCCATTCTCTA-1	CTB
AGAGCCCCATTGTCGA-1	STB
AGAGCCCGTAATGTGA-1	STB
AGAGCCCGTCCTACAA-1	PE
AGAGCCCTCACTGTCC-1	CTB
AGAGCCCTCGTAGGGA-1	STB
AGAGCCCTCTACGGGC-1	CTB
AGAGCCCTCTTACACT-1	CTB
AGATAGAAGCCTCATA-1	CTB
AGATAGAAGCGGATCA-1	STB
AGATAGAAGGAACGTC-1	STB
AGATAGACAAACTCTG-1	STB
AGATAGACATACTGTG-1	STB
AGATAGACATGTTTGG-1	CTB
AGATAGAGTAGATTGA-1	STB
AGATAGAGTCCGGTCA-1	STB
AGATAGAGTCCTGAAT-1	CTB
AGATAGAGTCTGCATA-1	CTB
AGATAGAGTTAAGGAT-1	STB
AGATAGATCCGTGGTG-1	STB
AGATAGATCGGTCTGG-1	STB
AGATCCAAGAACGCGT-1	STB
AGATCCAAGGAGCTGT-1	CTB
AGATCCAAGTCCCGGT-1	STB
AGATCCACAAGTACCT-1	CTB
AGATCCACACCATAAC-1	CTB
AGATCCACACCCTATC-1	STB
AGATCCACATCATCCC-1	STB
AGATCCATCACAATGC-1	STB
AGATCCATCCGTTGAA-1	STB
AGATCGTAGAGTCACG-1	PE
AGATCGTAGTTTGGCT-1	CTB
AGATCGTCAAGCGAAC-1	CTB
AGATCGTCAATGCAAA-1	CTB
AGATCGTCAGCGACAA-1	CTB
AGATCGTCATGTGTCA-1	STB
AGATCGTGTATTCTCT-1	STB
AGATCGTGTCGGCACT-1	CTB
AGATCGTGTGTGAATA-1	CTB
AGATCGTGTTCCACGG-1	CTB
AGATGAAAGCTGACCC-1	CTB
AGATGAACAACTGATC-1	CTB
AGATGAACAAGACAAT-1	CTB
AGATGAACAAGTATCC-1	CTB
AGATGAACACTGATTG-1	CTB
AGATGAACAGCGGTTC-1	STB
AGATGAACATGACTAC-1	STB
AGATGAAGTATGAGGC-1	CTB
AGATGAAGTGAGACGT-1	CTB
AGATGAATCATTATCC-1	STB
AGATGAATCTAACACG-1	CTB
AGATGCTAGAACGTGC-1	STB
AGATGCTAGCCTGACC-1	STB
AGATGCTAGGAAACGA-1	CTB
AGATGCTCAATGTGGG-1	CTB
AGATGCTCACTATGTG-1	CTB
AGATGCTCAGAGAAAG-1	STB
AGATGCTCATCATTTC-1	CTB
AGATGCTGTCAATGGG-1	CTB
AGATGCTGTCCAAGAG-1	STB
AGATGCTGTCGCTCGA-1	STB
AGATGCTGTTACAGCT-1	CTB
AGATGCTTCCGACATA-1	EPI
AGATGCTTCGGCGATC-1	CTB
AGATGCTTCGTAGAGG-1	STB
AGATGCTTCTTCGTGC-1	CTB
AGCATCAAGGGAGGTG-1	CTB
AGCATCACAGGAAGTC-1	CTB
AGCATCAGTCCCGGTA-1	STB
AGCATCATCACAATGC-1	STB
AGCATCATCCGCGAGT-1	STB
AGCCAATAGCCGCACT-1	CTB
AGCCAATCAAATCAAG-1	CTB
AGCCAATCAGAGCCCT-1	STB
AGCCAATCAGGTACGA-1	CTB
AGCCAATGTAGCCAGA-1	STB
AGCCAATGTGTTCGAT-1	CTB
AGCCAATGTTAGAAGT-1	CTB
AGCCAATTCATGACAC-1	STB
AGCCAATTCTGCCCTA-1	STB
AGCCAATTCTTCGGAA-1	STB
AGCCACGAGCCAGAGT-1	CTB
AGCCACGAGGAAGTGA-1	STB
AGCCACGAGGTGGGTT-1	STB
AGCCACGCACATGTTG-1	CTB
AGCCACGCAGGACAGT-1	STB
AGCCACGCATGCGTGC-1	PE
AGCCACGGTACTTGTG-1	CTB
AGCCACGGTATGAAGT-1	STB
AGCCACGGTGATGGCA-1	CTB
AGCCACGTCAGGGATG-1	STB
AGCCACGTCATTATCC-1	STB
AGCCACGTCATTGAGC-1	STB
AGCCACGTCTGTGCAA-1	CTB
AGCCAGCAGCCTGCCA-1	STB
AGCCAGCAGTTACGAA-1	CTB
AGCCAGCCAACAAGAT-1	CTB
AGCCAGCCAAGACGAC-1	STB
AGCCAGCCACCGCTAG-1	STB
AGCCAGCCACTCTCGT-1	STB
AGCCAGCGTACTGCCG-1	PE
AGCCAGCGTCAGTCCG-1	CTB
AGCCAGCGTCGCTTAA-1	CTB
AGCCAGCGTTGTAGCT-1	STB
AGCCAGCTCACGTCCT-1	STB
AGCGATTAGATCCGAG-1	STB
AGCGATTAGCAGCGAT-1	CTB
AGCGATTAGCCGCACT-1	STB
AGCGATTAGTATGGAT-1	CTB
AGCGATTAGTTCCGTA-1	CTB
AGCGATTCACCTTCGT-1	CTB
AGCGATTGTATTCCTT-1	STB
AGCGATTGTTGGCCGT-1	STB
AGCGATTGTTGTTTGG-1	STB
AGCGATTTCCCTCAAC-1	CTB
AGCGATTTCGATCCAA-1	CTB
AGCGCCAAGAAGCGAA-1	STB
AGCGCCAAGAGCCGAT-1	CTB
AGCGCCAAGATACATG-1	STB
AGCGCCAAGCGATGAC-1	STB
AGCGCCAAGGGCGAGA-1	STB
AGCGCCACAGGCACAA-1	CTB
AGCGCCAGTAATTGGA-1	CTB
AGCGCCAGTAGTGCGA-1	STB
AGCGCCAGTCGAGCTC-1	STB
AGCGCCAGTCTGCAAT-1	CTB
AGCGCCATCACAGAGG-1	CTB
AGCGCCATCACCGCTT-1	CTB
AGCGCCATCTCACCCA-1	CTB
AGCGCTGAGAGCCCAA-1	STB
AGCGCTGAGATGACCG-1	CTB
AGCGCTGAGCATACTC-1	PE
AGCGCTGAGGTAAGAG-1	STB
AGCGCTGAGGTTATAG-1	CTB
AGCGCTGCAAACAGGC-1	CTB
AGCGCTGCAAGCTCTA-1	CTB
AGCGCTGCAGGATTCT-1	CTB
AGCGCTGGTACTTCCC-1	STB
AGCGCTGGTCCTTTGC-1	CTB
AGCGCTGGTCTCGGGT-1	STB
AGCGCTGTCAAGTCTG-1	EPI
AGCGCTGTCGACCCAG-1	STB
AGCGTATAGCACTAGG-1	CTB
AGCGTATAGGATATGT-1	STB
AGCGTATAGGTGCTGA-1	CTB
AGCGTATAGTCAATCC-1	STB
AGCGTATAGTGCGACA-1	STB
AGCGTATCAATTTCGG-1	STB
AGCGTATCACGCGTGT-1	CTB
AGCGTATCAGCTACAT-1	CTB
AGCGTATGTCACTCTC-1	STB
AGCGTATTCCGCGGAT-1	CTB
AGCGTATTCGATGCAT-1	CTB
AGCGTATTCTGCACCT-1	STB
AGCGTCGAGCAAGCCA-1	CTB
AGCGTCGAGGTAATCA-1	CTB
AGCGTCGGTAGGACTG-1	STB
AGCGTCGGTCATCGGC-1	STB
AGCGTCGTCGTACCTC-1	CTB
AGCGTCGTCTTTCCGG-1	CTB
AGCTACAAGCGAGTCA-1	CTB
AGCTACAAGGCCTGAA-1	EPI
AGCTACAAGTTCCGTA-1	PE
AGCTACAAGTTCCTGA-1	CTB
AGCTACACAAGATGTA-1	STB
AGCTACACACGAAGAC-1	STB
AGCTACACACTAGTAC-1	CTB
AGCTACACAGAGTCAG-1	STB
AGCTACACAGCGACAA-1	STB
AGCTACACAGTTAGGG-1	STB
AGCTACAGTCGACGCT-1	CTB
AGCTACAGTCGTATTG-1	CTB
AGCTACAGTGTGAGCA-1	CTB
AGCTACATCATTTGCT-1	STB
AGCTACATCGGTCACG-1	STB
AGCTACATCTAACACG-1	STB
AGCTACATCTCAATCT-1	PE
AGCTCAAAGCCATCCG-1	CTB
AGCTCAAAGCGTGCCT-1	CTB
AGCTCAAAGTAAACGT-1	CTB
AGCTCAAAGTATGAGT-1	STB
AGCTCAACAAATACAG-1	STB
AGCTCAACAGTCGAGA-1	STB
AGCTCAACATTGACAC-1	STB
AGCTCAAGTAATCAAG-1	CTB
AGCTCAAGTACCATAC-1	STB
AGCTCAAGTATACGGG-1	CTB
AGCTCAAGTCGAGCAA-1	CTB
AGCTCAAGTGAAGCGT-1	CTB
AGCTCAAGTTATAGAG-1	CTB
AGCTCAATCCATAGAC-1	STB
AGCTCAATCCGATAAC-1	STB
AGCTCAATCCGGCAGT-1	CTB
AGCTCAATCGCCTTGT-1	STB
AGCTTCCAGCCTTTGA-1	CTB
AGCTTCCAGGGCATGT-1	STB
AGCTTCCCACTCCGGA-1	STB
AGCTTCCCAGTAGAAT-1	STB
AGCTTCCCATGAAGGC-1	CTB
AGCTTCCCATGAGAAT-1	STB
AGCTTCCGTGAGGCAT-1	CTB
AGCTTCCGTGTGGACA-1	CTB
AGCTTCCTCAAGAAAC-1	CTB
AGCTTCCTCATCGGGC-1	CTB
AGCTTCCTCATGCTAG-1	CTB
AGCTTCCTCCTAGCGG-1	STB
AGCTTCCTCTCGAACA-1	CTB
AGGAAATAGATGGTAT-1	PE
AGGAAATAGGCTTTCA-1	PE
AGGAAATAGGTAGCAC-1	STB
AGGAAATAGTATGGAT-1	CTB
AGGAAATAGTCACACT-1	CTB
AGGAAATAGTTAGTAG-1	STB
AGGAAATCACCCAACG-1	CTB
AGGAAATGTAACGTTC-1	PE
AGGAAATGTAGTGATA-1	CTB
AGGAAATGTCCGGTGT-1	CTB
AGGAAATGTTCTGACA-1	STB
AGGAAATTCAAAGAAC-1	STB
AGGAAATTCATGGGAG-1	STB
AGGAAATTCGACCTAA-1	CTB
AGGAATAAGAGCTTTC-1	STB
AGGAATAAGCACGATG-1	CTB
AGGAATAAGTATGAAC-1	CTB
AGGAATAAGTCTAGAA-1	CTB
AGGAATACAAGGGTCA-1	STB
AGGAATACACATGACT-1	STB
AGGAATACACATGGTT-1	STB
AGGAATACAGGCCCTA-1	PE
AGGAATACAGGTGTGA-1	CTB
AGGAATAGTCACACTA-1	STB
AGGAATAGTGAGTCAG-1	STB
AGGAATATCGATAACC-1	CTB
AGGAATATCGTGCTCT-1	STB
AGGAATATCTGACGCG-1	CTB
AGGAATATCTGGCCTT-1	CTB
AGGACGAAGCGATGAC-1	CTB
AGGACGAAGGCCATAG-1	STB
AGGACGACAACCAACT-1	CTB
AGGACGACAAGTAGTA-1	STB
AGGACGACACCGTGGT-1	STB
AGGACGACATTCAGCA-1	STB
AGGACGAGTAACACCT-1	CTB
AGGACGAGTAGCTTAC-1	CTB
AGGACGAGTCAGTCCG-1	CTB
AGGACGATCACCTCAC-1	STB
AGGACGATCAGCTTGA-1	STB
AGGACGATCCAGTGTA-1	CTB
AGGACGATCGTCGACG-1	PE
AGGACGATCTTTCCGG-1	CTB
AGGACTTCAGAGGCTA-1	CTB
AGGACTTGTACGCGTC-1	STB
AGGACTTGTATCCCTC-1	STB
AGGACTTGTGGGTATG-1	CTB
AGGACTTTCCGGTAGC-1	CTB
AGGACTTTCTCCTGCA-1	CTB
AGGACTTTCTTTGGAG-1	CTB
AGGAGGTAGCAGCACA-1	CTB
AGGAGGTAGTTCGGTT-1	STB
AGGAGGTCACCAGCGT-1	PE
AGGAGGTCACCAGTTA-1	PE
AGGAGGTCACTGGCGT-1	STB
AGGAGGTCACTTACAG-1	CTB
AGGAGGTCAGCTCTGG-1	CTB
AGGAGGTGTAACCAGG-1	CTB
AGGAGGTGTACTCAAC-1	PE
AGGAGGTGTAGTGTGG-1	CTB
AGGAGGTGTCTTGTCC-1	STB
AGGAGGTTCCACTGAA-1	PE
AGGAGGTTCCTACCAC-1	CTB
AGGAGGTTCGCTGACG-1	STB
AGGATAAAGAGTCAAT-1	STB
AGGATAAAGATGCTTC-1	STB
AGGATAAAGGACTAAT-1	CTB
AGGATAAAGTTTGTCG-1	CTB
AGGATAACACGGCACT-1	CTB
AGGATAACAGACATCT-1	CTB
AGGATAACAGTAACCT-1	PE
AGGATAAGTATCGCTA-1	STB
AGGATAAGTCGGTGTC-1	STB
AGGATAAGTGAAGCTG-1	STB
AGGATAAGTGAGAACC-1	CTB
AGGATAATCCCTCGTA-1	CTB
AGGATAATCGAGAACG-1	CTB
AGGATAATCTTGGTCC-1	STB
AGGATCTAGAGCATCG-1	CTB
AGGATCTAGCGTTCCG-1	CTB
AGGATCTAGTACGTCT-1	CTB
AGGATCTAGTGCGCTC-1	CTB
AGGATCTCACAAGGTG-1	CTB
AGGATCTCACTGGCGT-1	STB
AGGATCTCAGGAGGAG-1	CTB
AGGATCTCATCGCTAA-1	PE
AGGATCTCATGATCTG-1	CTB
AGGATCTCATGCCGCA-1	STB
AGGATCTGTACGGTTT-1	STB
AGGATCTGTCATAACC-1	PE
AGGATCTTCCACGTAA-1	STB
AGGATCTTCCCTATTA-1	PE
AGGATCTTCCTCTAGC-1	STB
AGGATCTTCGTGGTAT-1	CTB
AGGCATTAGCCTCAGC-1	STB
AGGCATTCAATTCACG-1	STB
AGGCATTCACACGTGC-1	STB
AGGCATTCACGGAAGT-1	CTB
AGGCATTCATTGCCGG-1	CTB
AGGCATTGTAGCTTTG-1	CTB
AGGCATTGTTTGGCTA-1	CTB
AGGCATTTCAGACCCG-1	CTB
AGGCATTTCTCCGAAA-1	STB
AGGCATTTCTTAGCTT-1	CTB
AGGCCACAGAAGTCTA-1	STB
AGGCCACAGCAATTCC-1	STB
AGGCCACAGCGACATG-1	CTB
AGGCCACAGCGTATGG-1	PE
AGGCCACAGCTGGAGT-1	PE
AGGCCACAGTAATTGG-1	STB
AGGCCACAGTGCTAGG-1	CTB
AGGCCACCAAATTGGA-1	CTB
AGGCCACCAACTTGGT-1	CTB
AGGCCACGTAACGGTG-1	CTB
AGGCCACGTAGGTACG-1	STB
AGGCCACGTATGAAAC-1	CTB
AGGCCACGTATTCTCT-1	CTB
AGGCCACGTCCTGTTC-1	STB
AGGCCACGTGCGGTAA-1	STB
AGGCCACGTGTTGCCG-1	STB
AGGCCACGTTAAACCC-1	CTB
AGGCCACGTTTCCATT-1	CTB
AGGCCACTCACCTTAT-1	STB
AGGCCACTCCTGGTCT-1	CTB
AGGCCACTCTCGCTCA-1	CTB
AGGCCACTCTCGTTTA-1	CTB
AGGCTGCAGATTGGGC-1	STB
AGGCTGCAGCAAATGT-1	STB
AGGCTGCAGCGTGAAC-1	CTB
AGGCTGCAGCTCCCTT-1	CTB
AGGCTGCAGGATATAC-1	CTB
AGGCTGCAGGTTCCAT-1	STB
AGGCTGCCAAATACGA-1	CTB
AGGCTGCCACGCTGTG-1	CTB
AGGCTGCCAGAGAAAG-1	STB
AGGCTGCGTAAGAACT-1	CTB
AGGCTGCGTGACCGTC-1	CTB
AGGCTGCGTTCTAACG-1	PE
AGGCTGCTCATTTGGG-1	CTB
AGGCTGCTCCGTTGAA-1	STB
AGGCTGCTCGAGTGAG-1	CTB
AGGGAGTAGATGGCGT-1	CTB
AGGGAGTAGGGCCTCT-1	STB
AGGGAGTAGTCAGGGT-1	CTB
AGGGAGTAGTCTGCAT-1	CTB
AGGGAGTCAACTGATC-1	CTB
AGGGAGTCACATGAAA-1	STB
AGGGAGTCAGGTTCGC-1	STB
AGGGAGTCAGTAGTGG-1	PE
AGGGAGTCATCATGAC-1	STB
AGGGAGTGTAAGCTCT-1	CTB
AGGGAGTGTCAGTCCG-1	STB
AGGGAGTGTCTCGCGA-1	STB
AGGGAGTTCGAGAAAT-1	STB
AGGGAGTTCTGCGGGT-1	STB
AGGGAGTTCTTCACAT-1	STB
AGGGCCTAGACAAGCC-1	CTB
AGGGCCTAGAGCTTTC-1	CTB
AGGGCCTAGGCGAACT-1	STB
AGGGCCTCAACTCGAT-1	CTB
AGGGCCTCAGGACTTT-1	CTB
AGGGCCTGTAACAAGT-1	PE
AGGGCCTGTACTGCGC-1	CTB
AGGGCCTGTATACCTG-1	CTB
AGGGCCTGTATCGTAC-1	STB
AGGGCCTGTCAGTCGC-1	PE
AGGGCCTGTGTTACTG-1	CTB
AGGGCCTGTTTACTGG-1	STB
AGGGCCTTCCCGGTAG-1	CTB
AGGGCCTTCGATACTG-1	STB
AGGGCCTTCGCATAGT-1	CTB
AGGGCCTTCGGTGAAG-1	STB
AGGGCCTTCTCATTTG-1	CTB
AGGGCCTTCTGCATGA-1	STB
AGGGCTCAGACCTTTG-1	CTB
AGGGCTCAGTATGAAC-1	STB
AGGGCTCCAATGAGCG-1	CTB
AGGGCTCCACCCAAGC-1	STB
AGGGCTCGTAGCGTAG-1	CTB
AGGGCTCGTATCTCTT-1	STB
AGGGCTCGTGCATTTG-1	PE
AGGGCTCGTTCAAGGG-1	STB
AGGGCTCGTTTCCATT-1	CTB
AGGGTCCAGGCGTTGA-1	STB
AGGGTCCAGTAGCCAG-1	CTB
AGGGTCCCAACCTAAC-1	STB
AGGGTCCCAAGGATGC-1	CTB
AGGGTCCGTATCAGCT-1	CTB
AGGGTCCGTCCACTCT-1	CTB
AGGGTCCGTCGGAACA-1	CTB
AGGGTCCGTTGGCTAT-1	STB
AGGGTCCTCATACGAC-1	CTB
AGGGTCCTCCTCTAGC-1	CTB
AGGGTCCTCTTTGCAT-1	STB
AGGGTGAAGGTCGTGA-1	STB
AGGGTGACACACCTTC-1	CTB
AGGGTGACAGCCTTCT-1	CTB
AGGGTGAGTAGGACTG-1	CTB
AGGGTGAGTATCAAGA-1	STB
AGGGTGATCCGTTGAA-1	CTB
AGGGTGATCGGCACTG-1	CTB
AGGGTTTAGACGGTTG-1	CTB
AGGGTTTAGTGATGGC-1	CTB
AGGGTTTCATGTAACC-1	CTB
AGGGTTTGTAAGATAC-1	STB
AGGGTTTGTACGTGTT-1	CTB
AGGGTTTGTAGGTCAG-1	STB
AGGGTTTGTGCTAGCC-1	CTB
AGGGTTTGTTCGAAGG-1	STB
AGGGTTTTCATGTCTT-1	CTB
AGGGTTTTCCTAAGTG-1	STB
AGGGTTTTCGACATAC-1	STB
AGGGTTTTCGTGGGTC-1	CTB
AGGGTTTTCTGAGGTT-1	STB
AGGTAGGAGATCGCCC-1	STB
AGGTAGGAGCTGGCTC-1	STB
AGGTAGGAGTGAACAT-1	STB
AGGTAGGCACAAAGTA-1	STB
AGGTAGGCAGCTCTGG-1	STB
AGGTAGGCATTGCTGA-1	CTB
AGGTAGGGTGCGGCTT-1	STB
AGGTAGGGTGGAATGC-1	STB
AGGTAGGGTGTTACAC-1	CTB
AGGTAGGGTTAAGGAT-1	CTB
AGGTAGGGTTTATGCG-1	STB
AGGTAGGTCACTTGTT-1	CTB
AGGTAGGTCGGATTAC-1	STB
AGGTAGGTCTATACGG-1	CTB
AGGTAGGTCTTCGGAA-1	STB
AGGTCATAGAACGTGC-1	STB
AGGTCATAGCCTTCTC-1	CTB
AGGTCATAGGGAGGCA-1	CTB
AGGTCATCAATAGGAT-1	PE
AGGTCATCAATTCTCT-1	CTB
AGGTCATGTCATTGCA-1	STB
AGGTCATGTCCACGCA-1	CTB
AGGTCATGTGATACAA-1	CTB
AGGTCATGTGGTGATG-1	CTB
AGGTCATGTTCGTACA-1	PE
AGGTCATTCAAACGTC-1	STB
AGGTCATTCCGCAGTG-1	EPI
AGGTCTAAGACCCGCT-1	STB
AGGTCTAAGAGTGTGC-1	CTB
AGGTCTACATTGGATC-1	PE
AGGTCTAGTCGCGTTG-1	CTB
AGGTCTAGTGATATAG-1	CTB
AGGTCTAGTTCAAGTC-1	STB
AGGTCTAGTTCCGCTT-1	CTB
AGGTCTATCACTGGGC-1	STB
AGGTCTATCTAATTCC-1	CTB
AGGTCTATCTGCTAGA-1	STB
AGGTGTTAGCAACAGC-1	CTB
AGGTGTTCACCTGCAG-1	STB
AGGTGTTCAGGGATAC-1	CTB
AGGTGTTCATAGATCC-1	CTB
AGGTGTTCATTCGGGC-1	STB
AGGTGTTGTGTACGCC-1	STB
AGGTGTTGTTTACGTG-1	STB
AGGTGTTTCAGGACGA-1	STB
AGGTGTTTCGCTTAAG-1	CTB
AGGTTACAGAAGCGAA-1	CTB
AGGTTACAGATGGGCT-1	CTB
AGGTTACAGGTAGACC-1	STB
AGGTTACAGGTGATCG-1	CTB
AGGTTACCAGAGTTGG-1	STB
AGGTTACCATAATCGC-1	CTB
AGGTTACCATCATGAC-1	CTB
AGGTTACGTCTACACA-1	CTB
AGGTTACGTGCGGTAA-1	CTB
AGGTTACTCCATAGAC-1	CTB
AGGTTACTCCGTGGTG-1	STB
AGGTTACTCGCTTTAT-1	STB
AGGTTGTAGACCCTTA-1	STB
AGGTTGTAGCAACAGC-1	CTB
AGGTTGTAGCGATCGA-1	CTB
AGGTTGTAGGAATTAC-1	CTB
AGGTTGTAGGTCTACT-1	STB
AGGTTGTCACACTGGC-1	PE
AGGTTGTCAGCAGTAG-1	STB
AGGTTGTCAGCCATTA-1	STB
AGGTTGTCAGCTGTCG-1	STB
AGGTTGTCATTGTCGA-1	CTB
AGGTTGTGTGTTCATG-1	STB
AGGTTGTTCGACCATA-1	STB
AGGTTGTTCGCCGATG-1	STB
AGGTTGTTCGGACTGC-1	STB
AGTAACCAGAGCAGTC-1	CTB
AGTAACCCAGGACGAT-1	CTB
AGTAACCCATGGGAAC-1	STB
AGTAACCCATTGACTG-1	CTB
AGTAACCGTCCCACGA-1	CTB
AGTAACCGTCGCCACA-1	CTB
AGTAACCGTTAAAGTG-1	STB
AGTAACCTCCGTGGTG-1	STB
AGTAACCTCGTAGGGA-1	STB
AGTACCAAGACGGTCA-1	CTB
AGTACCAAGCATCCCG-1	STB
AGTACCAAGGTAAACT-1	PE
AGTACCAAGTCGTTAC-1	CTB
AGTACCAAGTTCATGC-1	STB
AGTACCACACTCCACT-1	CTB
AGTACCACAGTCGTTA-1	CTB
AGTACCAGTCACTTCC-1	CTB
AGTACCATCACGGTCG-1	STB
AGTACCATCGATCCAA-1	CTB
AGTACCATCTCGCAGG-1	STB
AGTACTGAGCGATCGA-1	CTB
AGTACTGAGCTAATGA-1	CTB
AGTACTGCACTTGACA-1	STB
AGTACTGCAGCGTTTA-1	STB
AGTACTGCAGTGGGTA-1	STB
AGTACTGCATCCGTGG-1	STB
AGTACTGTCCGGCAGT-1	CTB
AGTACTGTCCGGTTCT-1	CTB
AGTACTGTCGGTCTGG-1	CTB
AGTACTGTCTAAGCGT-1	STB
AGTACTGTCTTCCACG-1	STB
AGTAGCTAGCCAGAGT-1	STB
AGTAGCTGTGCCGGTT-1	STB
AGTAGCTTCCTCACGT-1	STB
AGTAGCTTCGCTCCTA-1	STB
AGTAGTCAGATGACAT-1	CTB
AGTAGTCAGCCGTAAG-1	STB
AGTAGTCAGTATAGAC-1	STB
AGTAGTCCAGAGATTA-1	CTB
AGTAGTCCAGTAACAA-1	CTB
AGTAGTCGTATCGCTA-1	STB
AGTAGTCGTCATACCA-1	CTB
AGTAGTCGTGTCATGT-1	STB
AGTAGTCTCCGATAAC-1	CTB
AGTCAACAGATACATG-1	CTB
AGTCAACAGGTTAAAC-1	CTB
AGTCAACCAACAAAGT-1	STB
AGTCAACCAACCTAAC-1	CTB
AGTCAACCAACTCCCT-1	CTB
AGTCAACCAGGGACTA-1	STB
AGTCAACCATGGAACG-1	STB
AGTCAACGTCCTGGGT-1	STB
AGTCAACGTTGTCCCT-1	STB
AGTCAACGTTGTGCAT-1	CTB
AGTCAACTCAGACATC-1	CTB
AGTCAACTCCCGGTAG-1	CTB
AGTCAACTCTCGAACA-1	STB
AGTCACAAGCACTCCG-1	CTB
AGTCACAAGCGGTATG-1	CTB
[truncated: 9,636 more rows]

## Sheet: S2.3 metadata_day 10
Supplementary Table S2.2 Basic information of 7872 single cells of blastoids on day 10.
Sample ID	Group
AAACCCAAGAAACACT-1	PE
AAACCCAAGCAGGTCA-1	CTB
AAACCCAAGTACGTCT-1	CTB
AAACCCAAGTGGTGAC-1	CTB
AAACCCACACGACCTG-1	STB
AAACCCACAGGACTAG-1	STB
AAACCCACAGTCTACA-1	STB
AAACCCACATACATCG-1	STB
AAACCCAGTGTTGCCG-1	PE
AAACCCATCACTGATG-1	STB
AAACCCATCCGCGGAT-1	STB
AAACCCATCCTACCAC-1	STB
AAACCCATCGTGTGAT-1	EPI
AAACCCATCTTAGTTC-1	CTB
AAACGAAAGATGGTAT-1	CTB
AAACGAACACATATGC-1	STB
AAACGAACACCCTAGG-1	STB
AAACGAAGTCCGTTTC-1	STB
AAACGAAGTCTACTGA-1	STB
AAACGAATCTATCGGA-1	STB
AAACGAATCTTCCACG-1	CTB
AAACGCTCAATTTCGG-1	STB
AAACGCTCACACACTA-1	STB
AAACGCTGTAAGATAC-1	CTB
AAACGCTGTAGCTTAC-1	CTB
AAACGCTGTATCGCAT-1	STB
AAACGCTGTTGCTCAA-1	CTB
AAACGCTTCAGCGCAC-1	CTB
AAACGCTTCCTAGAGT-1	STB
AAAGAACAGACTCTAC-1	EPI
AAAGAACCAGAACTCT-1	CTB
AAAGAACGTGTCTAAC-1	STB
AAAGAACGTTGGGAAC-1	STB
AAAGAACTCCTCTCGA-1	STB
AAAGGATAGAAGTATC-1	PE
AAAGGATAGAGTACCG-1	STB
AAAGGATCACGGTGAA-1	CTB
AAAGGATCAGAGCCCT-1	CTB
AAAGGATCATATCTGG-1	CTB
AAAGGATGTTGAGGAC-1	CTB
AAAGGATGTTGGGACA-1	CTB
AAAGGATTCAAACGAA-1	CTB
AAAGGATTCGACACCG-1	CTB
AAAGGGCAGGTGAGAA-1	STB
AAAGGGCAGTAAGACT-1	CTB
AAAGGGCCATCGGTTA-1	CTB
AAAGGGCTCAATCTCT-1	CTB
AAAGGGCTCGCTCCTA-1	CTB
AAAGGTAAGATGACAT-1	STB
AAAGGTAAGGGTACGT-1	CTB
AAAGGTACAGTCAGTT-1	CTB
AAAGGTAGTGCAACAG-1	STB
AAAGGTAGTGTCCCTT-1	CTB
AAAGGTATCATGGGAG-1	STB
AAAGGTATCCGACATA-1	STB
AAAGGTATCGTTCTGC-1	CTB
AAAGTCCAGCAAGTGC-1	STB
AAAGTCCCAATAGTAG-1	CTB
AAAGTCCCACTCTGCT-1	STB
AAAGTCCCAGGCGTTC-1	CTB
AAAGTCCCATGTAACC-1	CTB
AAAGTCCCATGTTACG-1	CTB
AAAGTCCGTCGGCCTA-1	CTB
AAAGTCCTCTTAGCTT-1	CTB
AAAGTGAAGCTTAGTC-1	EPI
AAAGTGAAGGCGCTTC-1	EPI
AAAGTGACAACTTGCA-1	STB
AAAGTGACATAAGATG-1	CTB
AAAGTGACATTCACAG-1	CTB
AAAGTGAGTAAGCTCT-1	CTB
AAAGTGAGTACAAACA-1	CTB
AAAGTGATCACGGTCG-1	CTB
AAAGTGATCGCCATAA-1	CTB
AAAGTGATCTTCCCGA-1	PE
AAATGGAAGTATGAGT-1	CTB
AAATGGATCCAACCAA-1	STB
AACAAAGAGCTCCATA-1	CTB
AACAAAGAGTGTTGTC-1	CTB
AACAAAGCAACTCGTA-1	CTB
AACAAAGCAGTGGCTC-1	CTB
AACAAAGCATCATTTC-1	CTB
AACAAAGGTCATCTAG-1	CTB
AACAAAGGTCCTCATC-1	CTB
AACAAAGGTCGTTGCG-1	CTB
AACAACCAGAAGCCTG-1	STB
AACAACCAGGCATCGA-1	CTB
AACAACCAGGGATCGT-1	EPI
AACAACCAGTCCTGCG-1	PE
AACAACCAGTTCCATG-1	STB
AACAACCCACAAGCAG-1	CTB
AACAACCCACTCTCGT-1	STB
AACAACCCAGACATCT-1	STB
AACAACCCAGTTCTAG-1	CTB
AACAACCCATCTCCCA-1	CTB
AACAACCGTATCGATC-1	STB
AACAACCTCGAGTTGT-1	CTB
AACAACCTCTGAATCG-1	STB
AACAAGAAGTCATGAA-1	STB
AACAAGACAACTGCCG-1	CTB
AACAAGACACCAGTTA-1	CTB
AACAAGACACTTCAAG-1	STB
AACAAGAGTGAATGAT-1	CTB
AACAAGAGTGTTAAAG-1	STB
AACAAGATCCACCTGT-1	STB
AACACACAGCACTCTA-1	STB
AACACACAGGTAACTA-1	CTB
AACACACCACCCGTAG-1	STB
AACACACGTTCTTAGG-1	STB
AACACACTCAGTCCGG-1	CTB
AACACACTCCATAGAC-1	STB
AACACACTCGAAGAAT-1	CTB
AACACACTCGTAGCCG-1	STB
AACAGGGAGACTAAGT-1	STB
AACAGGGAGGAACTAT-1	CTB
AACAGGGAGTGGACGT-1	CTB
AACAGGGCACACGTGC-1	CTB
AACAGGGCACCAGACC-1	STB
AACAGGGGTGCACAAG-1	STB
AACAGGGGTGGACCTC-1	STB
AACAGGGGTGTTAAAG-1	STB
AACAGGGGTTCCTAAG-1	CTB
AACAGGGTCCAGGACC-1	STB
AACAGGGTCGGTCTGG-1	STB
AACCAACCAACTGAAA-1	STB
AACCAACCACAGTCGC-1	CTB
AACCAACCATGGTACT-1	STB
AACCAACGTCAAGCGA-1	STB
AACCAACGTCCTTGTC-1	CTB
AACCAACTCGACCAAT-1	STB
AACCACAAGCAGTACG-1	CTB
AACCACAGTAGGCTCC-1	STB
AACCACAGTTAAAGTG-1	STB
AACCACATCCGACGGT-1	STB
AACCACATCCGCATAA-1	CTB
AACCACATCGATACAC-1	STB
AACCATGAGGTTCATC-1	STB
AACCATGAGTGGCAGT-1	STB
AACCATGCAGTGTATC-1	STB
AACCATGTCAAAGGAT-1	EPI
AACCCAAAGCAGAAAG-1	STB
AACCCAAAGTGTCATC-1	STB
AACCCAACAACACGTT-1	STB
AACCCAACAGTGAGCA-1	STB
AACCCAACAGTTCCAA-1	CTB
AACCCAACATAGAAAC-1	CTB
AACCCAAGTCTGTCCT-1	CTB
AACCCAAGTGCTGCAC-1	STB
AACCCAATCCACTGGG-1	CTB
AACCTGAAGTTAACAG-1	CTB
AACCTGATCGGTAGAG-1	CTB
AACCTTTAGCACCGAA-1	CTB
AACCTTTGTAGATCGG-1	CTB
AACCTTTGTTCTCCCA-1	STB
AACCTTTTCACTGAAC-1	CTB
AACCTTTTCCACAGCG-1	STB
AACCTTTTCCGTTTCG-1	STB
AACCTTTTCGTGGTAT-1	STB
AACGAAAAGCCTGAAG-1	CTB
AACGAAAAGGAGATAG-1	STB
AACGAAACAGTCGGAA-1	CTB
AACGAAACATCGGCCA-1	CTB
AACGAAAGTCATATGC-1	CTB
AACGAAAGTGAGTGAC-1	CTB
AACGAAAGTGGTTCTA-1	STB
AACGAAATCAAATGAG-1	STB
AACGAAATCAGACCGC-1	CTB
AACGGGACAATCGAAA-1	CTB
AACGGGACAATTGGTC-1	STB
AACGGGACATTCACAG-1	CTB
AACGGGAGTAAGACCG-1	STB
AACGGGAGTGGTTCTA-1	CTB
AACGTCAAGCCAGACA-1	CTB
AACGTCAAGCGTGCCT-1	CTB
AACGTCAAGGTCCGAA-1	STB
AACGTCACAAGATGGC-1	CTB
AACGTCACACGCTATA-1	STB
AACGTCAGTTGCATCA-1	CTB
AACGTCATCACCGGTG-1	CTB
AACGTCATCATTCACT-1	EPI
AACGTCATCCAACTGA-1	STB
AACGTCATCCACACCT-1	CTB
AACGTCATCGAACGGA-1	CTB
AACGTCATCGAATCCA-1	PE
AACTTCTAGCATGCGA-1	CTB
AACTTCTAGCTATCCA-1	STB
AACTTCTAGTTGCTGT-1	STB
AACTTCTCAAGCTGTT-1	CTB
AACTTCTCACGCGGTT-1	CTB
AACTTCTCAGACAATA-1	CTB
AACTTCTCATCAGCAT-1	CTB
AACTTCTTCAGACCTA-1	STB
AACTTCTTCCTGGGTG-1	STB
AACTTCTTCGAGCTGC-1	STB
AAGAACAAGACTACGG-1	CTB
AAGAACAAGAGATCGC-1	STB
AAGAACACAATTGCGT-1	STB
AAGAACACAGAAGTTA-1	STB
AAGAACAGTACCGTGC-1	CTB
AAGAACAGTACTGAGG-1	CTB
AAGAACAGTGGTTTAC-1	PE
AAGAACAGTGTAAACA-1	CTB
AAGAACATCGCTTGCT-1	CTB
AAGACAAAGACTTCAC-1	STB
AAGACAAAGGATATGT-1	CTB
AAGACAAAGGCAGCTA-1	STB
AAGACAACAACTGCCG-1	STB
AAGACAACAGCCCACA-1	CTB
AAGACAAGTCTTGGTA-1	STB
AAGACAATCAAGGCTT-1	STB
AAGACAATCCGGCAGT-1	STB
AAGACAATCGGTGAAG-1	STB
AAGACTCAGAGCAAGA-1	CTB
AAGACTCAGATGGCAC-1	STB
AAGACTCAGCCTTTGA-1	CTB
AAGACTCAGTACCCTA-1	STB
AAGACTCCAAATAGCA-1	CTB
AAGACTCGTGCCTATA-1	STB
AAGACTCGTGTCATTG-1	STB
AAGACTCTCAAGAATG-1	CTB
AAGACTCTCAGGACGA-1	STB
AAGACTCTCGGTCATA-1	STB
AAGACTCTCTAAACGC-1	STB
AAGATAGAGATCGCTT-1	CTB
AAGATAGAGTTTGTCG-1	CTB
AAGATAGCAGTCAACT-1	STB
AAGATAGGTTGGTACT-1	CTB
AAGATAGTCACTTGGA-1	STB
AAGATAGTCATCTATC-1	CTB
AAGCATCAGGTTTACC-1	STB
AAGCATCAGTTACGGG-1	CTB
AAGCATCCAGGCTCTG-1	STB
AAGCATCCATAGCTGT-1	STB
AAGCATCGTAGATCCT-1	STB
AAGCATCGTCATCGGC-1	STB
AAGCATCGTCTGTGCG-1	CTB
AAGCATCTCGTGTTCC-1	CTB
AAGCCATAGGACCCAA-1	STB
AAGCCATAGGGCCTCT-1	STB
AAGCCATAGGTGCGAT-1	CTB
AAGCCATCAAGATGTA-1	STB
AAGCCATGTACATTGC-1	PE
AAGCCATGTGACTAAA-1	CTB
AAGCCATGTGTAAACA-1	STB
AAGCCATGTTAAGGGC-1	CTB
AAGCCATGTTCTAACG-1	CTB
AAGCCATGTTTACTTC-1	STB
AAGCCATTCATTGTGG-1	CTB
AAGCCATTCCGGCAAC-1	CTB
AAGCCATTCGAACGGA-1	STB
AAGCCATTCGGAATTC-1	CTB
AAGCCATTCTCAATCT-1	CTB
AAGCCATTCTCCTGCA-1	CTB
AAGCGAGAGCCTGTGC-1	STB
AAGCGAGCACCAGCGT-1	CTB
AAGCGAGCACCCTAAA-1	STB
AAGCGAGGTCGAATTC-1	STB
AAGCGAGTCCGTGTAA-1	STB
AAGCGAGTCTCAGGCG-1	STB
AAGCGTTGTACGTACT-1	CTB
AAGCGTTGTGGTATGG-1	CTB
AAGCGTTTCATTTGGG-1	CTB
AAGCGTTTCTCGGCTT-1	STB
AAGGAATAGACAGTCG-1	STB
AAGGAATAGAGAGCGG-1	PE
AAGGAATCAGTTGTCA-1	CTB
AAGGAATCATCCTAAG-1	STB
AAGGAATGTTGCCGCA-1	STB
AAGGAATTCCGTGTAA-1	STB
AAGGAATTCGGCCCAA-1	CTB
AAGGAATTCTTTGATC-1	CTB
AAGGTAACAAAGGTTA-1	STB
AAGGTAACACCCTCTA-1	CTB
AAGGTAACACTCTGCT-1	STB
AAGGTAACATAGTCAC-1	STB
AAGGTAACATTATGCG-1	CTB
AAGGTAAGTACGACTT-1	CTB
AAGGTAATCGGAGCAA-1	STB
AAGTACCAGCAAGGAA-1	CTB
AAGTACCAGCTGGCCT-1	STB
AAGTACCGTCATGGCC-1	STB
AAGTACCGTCCAGAAG-1	STB
AAGTACCGTCGCAACC-1	CTB
AAGTACCTCAACCTCC-1	STB
AAGTCGTAGAAACTCA-1	CTB
AAGTCGTAGATGTAGT-1	CTB
AAGTCGTAGTAGACAT-1	STB
AAGTCGTCAAATTGCC-1	CTB
AAGTCGTCATTCTCTA-1	CTB
AAGTCGTGTATCGTTG-1	CTB
AAGTCGTGTCAAAGCG-1	CTB
AAGTCGTTCAGCGTCG-1	CTB
AAGTCGTTCCGTATGA-1	CTB
AAGTCGTTCTCGTTTA-1	CTB
AAGTGAAAGCTTAAGA-1	STB
AAGTGAAAGTCGCCAC-1	STB
AAGTGAAAGTGGACGT-1	STB
AAGTGAACACAAGTTC-1	CTB
AAGTGAACAGTCCGTG-1	CTB
AAGTGAACATAGGTAA-1	CTB
AAGTGAAGTATGCTAC-1	CTB
AAGTGAATCAAGTCGT-1	CTB
AAGTTCGAGCGAACTG-1	CTB
AAGTTCGAGTTCACTG-1	CTB
AAGTTCGGTCTACATG-1	PE
AAGTTCGGTTGGGTTT-1	STB
AAGTTCGTCCTCTTTC-1	CTB
AAGTTCGTCCTTATAC-1	CTB
AAGTTCGTCTCTCTAA-1	CTB
AATAGAGAGCGGTAAC-1	STB
AATAGAGCAAAGGCTG-1	PE
AATAGAGCAAATGAGT-1	CTB
AATAGAGCAATACCTG-1	STB
AATAGAGCACATTCTT-1	PE
AATAGAGCACTGGACC-1	CTB
AATAGAGGTAACAGGC-1	EPI
AATAGAGGTACGCGTC-1	CTB
AATAGAGGTTAGTCGT-1	EPI
AATAGAGTCAATCTTC-1	STB
AATAGAGTCATATGGC-1	CTB
AATAGAGTCCTCCACA-1	CTB
AATAGAGTCCTTATCA-1	STB
AATCACGAGACGGATC-1	CTB
AATCACGAGAGTCTGG-1	STB
AATCACGAGTGGAAAG-1	PE
AATCACGCAAGAGTGC-1	CTB
AATCACGGTAAGAACT-1	STB
AATCACGGTCGTTTCC-1	CTB
AATCACGTCAAACCTG-1	STB
AATCACGTCAACTCTT-1	STB
AATCACGTCGACATAC-1	CTB
AATCACGTCGCGGTAC-1	CTB
AATCACGTCGTAACAC-1	CTB
AATCACGTCTATCGGA-1	CTB
AATCACGTCTCTGACC-1	CTB
AATCACGTCTTCGGTC-1	CTB
AATCGACAGCGCTGCT-1	CTB
AATCGACAGCGTGCCT-1	PE
AATCGACAGCTCCGAC-1	CTB
AATCGACAGTTAACAG-1	STB
AATCGACCAATTCTCT-1	CTB
AATCGACCACAGCCAC-1	STB
AATCGACCACAGTGTT-1	STB
AATCGACGTCGTCGGT-1	STB
AATCGACTCATTACTC-1	STB
AATCGACTCGTGGTAT-1	CTB
AATCGTGAGACCACGA-1	CTB
AATCGTGAGTGGTTCT-1	STB
AATCGTGCACCAAAGG-1	CTB
AATCGTGCACGTATAC-1	STB
AATCGTGCAGGCCTGT-1	CTB
AATCGTGCATCGGAAG-1	CTB
AATCGTGGTATCGGTT-1	CTB
AATCGTGGTTTCCAAG-1	CTB
AATCGTGTCAACTACG-1	CTB
AATCGTGTCATTATCC-1	CTB
AATCGTGTCCGTGACG-1	CTB
AATCGTGTCCTCACCA-1	CTB
AATCGTGTCGCAATGT-1	PE
AATGAAGAGATACCAA-1	STB
AATGAAGAGTAAACAC-1	CTB
AATGAAGAGTGTACCT-1	STB
AATGAAGCAAAGGCGT-1	STB
AATGAAGCAATCCAGT-1	CTB
AATGAAGCAGAGCTAG-1	CTB
AATGAAGGTCTACTGA-1	CTB
AATGAAGGTCTTGCGG-1	CTB
AATGAAGGTGGGCTCT-1	CTB
AATGAAGGTGGTTTGT-1	CTB
AATGAAGGTTAAAGTG-1	STB
AATGAAGGTTTGGGAG-1	STB
AATGAAGTCACCTCAC-1	STB
AATGAAGTCTTGGGCG-1	STB
AATGACCAGAGAAGGT-1	STB
AATGACCAGAGTGACC-1	CTB
AATGACCAGCAGATAT-1	CTB
AATGACCAGCGTGAGT-1	CTB
AATGACCAGGCCTGCT-1	STB
AATGACCAGTAACCGG-1	PE
AATGACCCAACCGTGC-1	CTB
AATGACCCACACCAGC-1	STB
AATGACCCAGCGTTGC-1	CTB
AATGACCGTGACAGCA-1	STB
AATGACCGTGGCGCTT-1	CTB
AATGACCGTGTTATCG-1	STB
AATGCCAAGCGCCTAC-1	STB
AATGCCAAGCTCATAC-1	STB
AATGCCAAGTCCGTCG-1	CTB
AATGCCACATCACAGT-1	STB
AATGCCACATCCCACT-1	STB
AATGCCAGTTCTAAGC-1	STB
AATGCCATCGTTAGAC-1	STB
AATGGAAAGTACAACA-1	CTB
AATGGAAAGTGAGTGC-1	STB
AATGGAAAGTGATCGG-1	PE
AATGGAACAGACTGCC-1	STB
AATGGAAGTCTTAGTG-1	EPI
AATGGCTAGACTTCCA-1	CTB
AATGGCTAGCCGGAAT-1	CTB
AATGGCTAGCGTCTGC-1	CTB
AATGGCTAGGCGCTCT-1	CTB
AATGGCTAGTGATAAC-1	CTB
AATGGCTAGTGCAGCA-1	STB
AATGGCTAGTTGTAAG-1	STB
AATGGCTCAGCTGAGA-1	CTB
AATGGCTGTAGAAACT-1	STB
AATGGCTTCAATCCAG-1	CTB
AATTCCTAGATTAGTG-1	PE
AATTCCTAGATTGGGC-1	STB
AATTCCTAGGGACTGT-1	CTB
AATTCCTCAACCTAAC-1	STB
AATTCCTCACTGGCGT-1	STB
AATTCCTGTCTAACGT-1	STB
AATTCCTGTCTTCAAG-1	STB
AATTCCTTCAAAGGTA-1	STB
AATTCCTTCCCGAATA-1	STB
AATTCCTTCCCTGGTT-1	STB
AATTCCTTCGCAGTCG-1	STB
AATTCCTTCGGCTTCT-1	STB
AATTCCTTCTGAGAAA-1	STB
AATTTCCAGTTCATCG-1	STB
AATTTCCAGTTCCGTA-1	EPI
AATTTCCCAAACCGGA-1	CTB
AATTTCCCAACTTCTT-1	STB
AATTTCCCACTGTCGG-1	CTB
AATTTCCGTACTCGCG-1	STB
AATTTCCTCAGTGTCA-1	STB
AATTTCCTCCATATGG-1	STB
AATTTCCTCTCGGTAA-1	CTB
ACAAAGAAGCCTCATA-1	STB
ACAAAGACAATTGTGC-1	STB
ACAAAGACAGTGCGCT-1	CTB
ACAAAGAGTACAAGTA-1	STB
ACAAAGAGTCACTCGG-1	CTB
ACAAAGATCAGCGTCG-1	CTB
ACAACCAAGGGCGAAG-1	CTB
ACAACCAAGTAGCAAT-1	STB
ACAACCACACCCATAA-1	STB
ACAACCACACGGCACT-1	STB
ACAACCACAGCTACAT-1	STB
ACAACCAGTATGGTAA-1	STB
ACAACCAGTGTTCGAT-1	STB
ACAACCAGTTACTCAG-1	CTB
ACAACCAGTTAGAGTA-1	STB
ACAACCAGTTGTGGCC-1	STB
ACAACCATCCACGTGG-1	CTB
ACAACCATCCATAAGC-1	STB
ACAACCATCTCATTAC-1	CTB
ACAAGCTCACATAGCT-1	CTB
ACAAGCTCAGAGACTG-1	STB
ACAAGCTGTTAGAGTA-1	STB
ACAAGCTGTTTGATCG-1	STB
ACAAGCTGTTTGGGAG-1	CTB
ACAAGCTTCACCTCTG-1	CTB
ACAAGCTTCGCCTATC-1	STB
ACAAGCTTCGGTAGGA-1	CTB
ACAAGCTTCTAGTCAG-1	STB
ACAAGCTTCTCCTACG-1	STB
ACACAGTAGGGAACAA-1	PE
ACACAGTAGGGTTAGC-1	CTB
ACACAGTCAACACACT-1	CTB
ACACAGTCACTGCGTG-1	STB
ACACAGTCAGAAGTTA-1	CTB
ACACAGTCATAGAAAC-1	STB
ACACAGTGTACCTAGT-1	STB
ACACAGTGTAGATCCT-1	STB
ACACAGTGTCCATAGT-1	CTB
ACACAGTTCCGGCAAC-1	CTB
ACACAGTTCGCTGTTC-1	PE
ACACAGTTCTAGTACG-1	CTB
ACACCAAAGAGTTGTA-1	STB
ACACCAAAGGGTAGCT-1	CTB
ACACCAACAGAACTAA-1	STB
ACACCAACATGTGCTA-1	STB
ACACCAAGTGCCGAAA-1	STB
ACACCAAGTGGTCCGT-1	CTB
ACACCAATCATGGATC-1	CTB
ACACCAATCGCCATAA-1	EPI
ACACGCGAGAGGATCC-1	STB
ACACGCGAGATCGCTT-1	EPI
ACACGCGAGCCGGAAT-1	EPI
ACACGCGCAGACACAG-1	CTB
ACACGCGCATAGCTGT-1	STB
ACACGCGCATCACAGT-1	STB
ACACGCGGTACGGATG-1	CTB
ACACGCGGTATTTCTC-1	CTB
ACACGCGTCACTCCGT-1	CTB
ACACGCGTCGCTGTCT-1	CTB
ACACTGAAGGCCCACT-1	STB
ACACTGAAGTGGAAAG-1	STB
ACACTGACAACACGAG-1	STB
ACACTGACAACCCGCA-1	STB
ACACTGACAGCGTAGA-1	STB
ACACTGACATTCATCT-1	CTB
ACACTGAGTCAGTTTG-1	CTB
ACACTGAGTCTACATG-1	CTB
ACACTGAGTTAAGTCC-1	CTB
ACACTGATCAAAGCCT-1	CTB
ACACTGATCTAGCCAA-1	CTB
ACAGAAAAGAGTCAAT-1	STB
ACAGAAAAGGGTTGCA-1	CTB
ACAGAAACACCTCTGT-1	STB
ACAGAAACATAACAGA-1	CTB
ACAGAAAGTAGAATAC-1	CTB
ACAGAAAGTCAAATCC-1	CTB
ACAGAAAGTGACAACG-1	CTB
ACAGAAATCTTACGTT-1	EPI
ACAGCCGAGACCTGGA-1	STB
ACAGCCGCAAACTGCT-1	CTB
ACAGCCGCAATTGCCA-1	STB
ACAGCCGCACACGTGC-1	PE
ACAGCCGCAGCCGTCA-1	CTB
ACAGCCGCATAATGAG-1	CTB
ACAGCCGGTACAGAAT-1	CTB
ACAGCCGGTCAACGCC-1	STB
ACAGCCGGTCAGGTGA-1	STB
ACAGCCGGTTCAGCGC-1	CTB
ACAGCCGTCATGCCGG-1	STB
ACAGGGAAGCAAATGT-1	STB
ACAGGGAAGCGATGGT-1	STB
ACAGGGACAAATGCGG-1	CTB
ACAGGGACAACTCGAT-1	CTB
ACAGGGACATCTCGTC-1	STB
ACAGGGAGTAATCAGA-1	CTB
ACAGGGAGTCACATTG-1	CTB
ACAGGGATCCAGCTCT-1	CTB
ACAGGGATCTCCACTG-1	CTB
ACATCCCAGATTAGAC-1	CTB
ACATCCCAGGGCAGTT-1	CTB
ACATCCCCAGAACGCA-1	STB
ACATCCCCAGACAAGC-1	CTB
ACATCCCCATTCGGGC-1	PE
ACATCCCCATTGAAAG-1	STB
ACATCCCGTACCCAGC-1	CTB
ACATCCCGTACGAGTG-1	CTB
ACATCCCGTGGACAGT-1	CTB
ACATCCCGTTTGAACC-1	STB
ACATCCCTCACAGTGT-1	STB
ACATCCCTCGCATTAG-1	CTB
ACATCCCTCGCGTAGC-1	CTB
ACATCGAAGAAGGCTC-1	CTB
ACATCGACAAACGGCA-1	CTB
ACATCGACAGCTGAAG-1	STB
ACATCGACAGGATGAC-1	EPI
ACATCGAGTACTCGAT-1	CTB
ACATCGAGTGCTCTTC-1	CTB
ACATCGAGTTTGAACC-1	STB
ACATCGATCGTGGCTG-1	PE
ACATCGATCGTGTGGC-1	CTB
ACATGCAAGCTCGTGC-1	CTB
ACATGCAAGTCTTCCC-1	CTB
ACATGCACAAGACCGA-1	CTB
ACATGCACACACCTTC-1	STB
ACATGCACATCCTGTC-1	STB
ACATGCAGTACAAAGT-1	CTB
ACATGCATCCTTTGAT-1	EPI
ACATGCATCTAAGAAG-1	CTB
ACATTTCAGCCTCGTG-1	STB
ACATTTCAGGACAGTC-1	STB
ACATTTCAGTTACGAA-1	STB
ACATTTCAGTTACGTC-1	STB
ACATTTCCACAGACGA-1	STB
ACATTTCGTGTCATGT-1	STB
ACATTTCTCATGAGTC-1	EPI
ACATTTCTCGTTCTCG-1	STB
ACCAAACAGAAACTCA-1	STB
ACCAAACCAGCTGTTA-1	STB
ACCAAACGTAGCGTTT-1	CTB
ACCAAACGTAGTTACC-1	CTB
ACCAAACGTGATACCT-1	CTB
ACCAAACTCCTACGGG-1	CTB
ACCAAACTCTTCCACG-1	STB
ACCAACAAGAAGCTCG-1	STB
ACCAACAAGGACGCTA-1	EPI
ACCAACAAGTCATTGC-1	CTB
ACCAACAAGTGACACG-1	STB
ACCAACACACTTTATC-1	CTB
ACCAACACATTGACCA-1	STB
ACCAACAGTACCCACG-1	CTB
ACCAACAGTATCAGCT-1	CTB
ACCAACAGTGGAATGC-1	STB
ACCAACATCTTCCCAG-1	STB
ACCAACATCTTCCCGA-1	STB
ACCACAAAGCACTCGC-1	CTB
ACCACAAAGCTGAGTG-1	CTB
ACCACAAAGGACAACC-1	STB
ACCACAAAGTCATCGT-1	CTB
ACCACAACACGGCCAT-1	STB
ACCACAACACTCATAG-1	STB
ACCACAACAGTGCCTG-1	STB
ACCACAACATACCACA-1	STB
ACCACAATCACTCACC-1	CTB
ACCACAATCCGATAAC-1	STB
ACCACAATCCGCAAAT-1	STB
ACCACAATCCGTCACT-1	STB
ACCATTTAGAAGAACG-1	STB
ACCATTTAGCGTGCCT-1	STB
ACCATTTAGCTCACTA-1	CTB
ACCATTTAGGTCGTCC-1	CTB
ACCATTTCAGCGAACA-1	CTB
ACCATTTGTCTGCCTT-1	CTB
ACCATTTGTTCGATTG-1	CTB
ACCATTTTCACATACG-1	EPI
ACCATTTTCTTTGCGC-1	CTB
ACCCAAAAGCATCGAG-1	CTB
ACCCAAAAGCCTTCTC-1	CTB
ACCCAAAAGGCGTCCT-1	CTB
ACCCAAAAGTGACCTT-1	STB
ACCCAAACAACTACGT-1	CTB
ACCCAAACAGCGGATA-1	STB
ACCCAAAGTAGCACGA-1	CTB
ACCCAAAGTTCCGCTT-1	STB
ACCCAAATCAAGAGGC-1	CTB
ACCCAAATCTAGTACG-1	CTB
ACCCTCAAGAGGCGGA-1	STB
ACCCTCAAGCTCGCAC-1	CTB
ACCCTCAAGTAAACTG-1	EPI
ACCCTCACACTAAACC-1	STB
ACCCTCACACTGCTTC-1	STB
ACCCTCAGTCGTGCCA-1	PE
ACCCTTGAGAGGGCGA-1	CTB
ACCCTTGAGTCACAGG-1	STB
ACCCTTGCACAGCTGC-1	CTB
ACCCTTGCACTCATAG-1	CTB
ACCCTTGCAGTCGCTG-1	STB
ACCCTTGTCCAAGCCG-1	EPI
ACCGTTCAGAGAGCAA-1	STB
ACCGTTCAGGCACGAT-1	CTB
ACCGTTCCACACCGCA-1	STB
ACCGTTCCAGCCATTA-1	STB
ACCGTTCGTAACCCTA-1	CTB
ACCGTTCGTGGAATGC-1	CTB
ACCGTTCTCAATGCAC-1	STB
ACCGTTCTCGCAAGAG-1	STB
ACCGTTCTCGCTGTTC-1	CTB
ACCTACCAGCAGATAT-1	STB
ACCTACCAGGGCAACT-1	STB
ACCTACCGTTTGTGGT-1	STB
ACCTACCTCACTGTCC-1	STB
ACCTACCTCGGATAAA-1	STB
ACCTACCTCTATGCCC-1	STB
ACCTGAAAGCACACCC-1	EPI
ACCTGAACAGCGTTTA-1	CTB
ACCTGAACATGAATAG-1	CTB
ACCTGAATCCTAGAGT-1	STB
ACCTGTCAGAAACTGT-1	STB
ACCTGTCAGATCGCCC-1	CTB
ACCTGTCAGTTCCGGC-1	STB
ACCTGTCCAGTTCCAA-1	CTB
ACCTGTCGTCAACATC-1	CTB
ACCTGTCGTCGCTCGA-1	CTB
ACCTGTCGTGGAAGTC-1	CTB
ACCTGTCGTGTTCGAT-1	CTB
ACCTGTCGTTGGGACA-1	CTB
ACCTGTCGTTTGGAAA-1	STB
ACCTGTCTCTTAGCAG-1	STB
ACGATCAAGAATAGTC-1	PE
ACGATCAAGCAAGTCG-1	STB
ACGATCAAGGATTCAA-1	STB
ACGATCAAGGTCGCCT-1	STB
ACGATCACAACTGATC-1	STB
ACGATCACAGCACAAG-1	STB
ACGATCAGTCCTGGGT-1	CTB
ACGATCAGTTCGATTG-1	CTB
ACGATCATCAAGGACG-1	CTB
ACGATGTCAGCAGACA-1	CTB
ACGATGTCATCTAACG-1	CTB
ACGATGTCATGAAGCG-1	STB
ACGATGTTCCTACCGT-1	CTB
ACGATGTTCGGCATAT-1	CTB
ACGATGTTCTAGGCAT-1	STB
ACGATGTTCTCCACTG-1	STB
ACGCACGGTGACCTGC-1	CTB
ACGCACGTCAGTGCGC-1	STB
ACGCACGTCGCTTGCT-1	STB
ACGGAAGAGAGGATGA-1	CTB
ACGGAAGAGTAAGACT-1	CTB
ACGGAAGAGTGGAAGA-1	STB
ACGGAAGGTATGAAGT-1	CTB
ACGGAAGGTTATGTGC-1	STB
ACGGGTCAGAGCCGAT-1	STB
ACGGGTCCAGCCGTCA-1	CTB
ACGGGTCCATGTACGT-1	CTB
ACGGGTCGTAAGTTAG-1	STB
ACGGGTCGTCCAACGC-1	STB
ACGGGTCTCACTTCTA-1	PE
ACGGGTCTCCCTCTAG-1	CTB
ACGGGTCTCGAGCTGC-1	CTB
ACGGTCGAGAGCTGAC-1	EPI
ACGGTCGAGATCGCCC-1	CTB
ACGGTCGGTAGGACCA-1	CTB
ACGGTCGGTCACGACC-1	STB
ACGGTCGGTCGTAATC-1	CTB
ACGGTCGGTGACTATC-1	CTB
ACGGTTAAGCAACTCT-1	CTB
ACGGTTAAGCACTCTA-1	CTB
ACGGTTAAGTCTGCAT-1	STB
ACGGTTAAGTGCCCGT-1	CTB
ACGGTTACACGGCTAC-1	STB
ACGGTTACAGCTCTGG-1	STB
ACGGTTACATGTTCAG-1	STB
ACGGTTAGTAATGCGG-1	PE
ACGGTTAGTACCGGAA-1	CTB
ACGGTTAGTGTGAGCA-1	STB
ACGGTTAGTTCTGAGT-1	CTB
ACGTAACAGAAATCCA-1	PE
ACGTAACGTACTAAGA-1	STB
ACGTACACAACGACTT-1	CTB
ACGTACACATTACTCT-1	PE
ACGTACAGTAGCGTAG-1	STB
ACGTACAGTCCCACGA-1	STB
ACGTACAGTGTGCTTA-1	STB
ACGTACATCCCATTTA-1	STB
ACGTACATCTTGAGCA-1	CTB
ACGTAGTCACCATTCC-1	CTB
ACGTAGTCAGCGTTTA-1	STB
ACGTAGTGTGCAACAG-1	CTB
ACGTAGTTCATCACTT-1	PE
ACGTCCTAGAACAGGA-1	STB
ACGTCCTAGGACGCAT-1	CTB
ACGTCCTAGGCTTAGG-1	CTB
ACGTCCTAGTACTCGT-1	CTB
ACGTCCTAGTCATGGG-1	STB
ACGTCCTCATCCGGTG-1	CTB
ACGTCCTGTCAAGCGA-1	CTB
ACGTCCTTCCTCACTG-1	STB
ACGTCCTTCGACATCA-1	STB
ACGTCCTTCGAGTTGT-1	STB
ACGTCCTTCTTCCAGC-1	STB
ACGTTCCAGATCGACG-1	CTB
ACGTTCCAGGTCGTGA-1	CTB
ACGTTCCCAGCGTTTA-1	CTB
ACGTTCCCAGGTTCGC-1	CTB
ACGTTCCGTTTAGAGA-1	CTB
ACGTTCCGTTTGAACC-1	CTB
ACGTTCCTCCGGACTG-1	STB
ACGTTCCTCCTGTAAG-1	CTB
ACGTTCCTCGCTTTAT-1	CTB
ACGTTCCTCTTCCTAA-1	CTB
ACTACGAAGAGAGGTA-1	CTB
ACTACGAAGGACTTCT-1	CTB
ACTACGACAACACAAA-1	STB
ACTACGACAACCTAAC-1	CTB
ACTACGACATAATGCC-1	CTB
ACTACGACATCCAACA-1	STB
ACTACGACATCGCCTT-1	EPI
ACTACGAGTATACCCA-1	EPI
ACTACGAGTCAACGCC-1	STB
ACTACGATCGTGGGTC-1	CTB
ACTACGATCTTCTAAC-1	STB
ACTATCTAGCTATCCA-1	CTB
ACTATCTAGGTGGCTA-1	CTB
ACTATCTCACCGTACG-1	CTB
ACTATCTCATAACCCA-1	CTB
ACTATCTCATTGTGCA-1	STB
ACTATCTGTAAGTTAG-1	STB
ACTATCTGTTGGGTTT-1	CTB
ACTATCTTCGGACTTA-1	STB
ACTATCTTCTGAATGC-1	CTB
ACTATGGAGCTTTCTT-1	EPI
ACTATGGCAGCCTTCT-1	STB
ACTATGGGTGCATGTT-1	CTB
ACTATGGGTTTGGGAG-1	STB
ACTATGGTCCCTCTCC-1	CTB
ACTATGGTCCTCTAGC-1	CTB
ACTATGGTCGAAGGAC-1	CTB
ACTATGGTCGTGGCGT-1	STB
ACTATTCAGAATAACC-1	STB
ACTATTCAGATCCCAT-1	CTB
ACTATTCAGCTCGCAC-1	STB
ACTATTCAGCTTCTAG-1	CTB
ACTATTCCAATAGTAG-1	STB
ACTATTCCAATTGCTG-1	STB
ACTATTCCAGAAGCTG-1	EPI
ACTATTCCAGGTCAAG-1	CTB
ACTATTCGTAGTTACC-1	CTB
ACTATTCTCCCTTCCC-1	STB
ACTCCCAAGGTAGCAC-1	CTB
ACTCCCAAGTCGAAGC-1	STB
ACTCCCAAGTTGTAAG-1	CTB
ACTCCCACAGGAATCG-1	STB
ACTCCCAGTGCATGAG-1	STB
ACTCCCATCCTCTAGC-1	CTB
ACTCTCGAGCCGCTTG-1	STB
ACTCTCGAGTCATCCA-1	CTB
ACTCTCGGTGGCTAGA-1	CTB
ACTCTCGGTTCGATTG-1	STB
ACTCTCGGTTTAAGGA-1	STB
ACTGATGGTGATTCTG-1	STB
ACTGATGGTGCTTCAA-1	CTB
ACTGATGGTGGATTTC-1	STB
ACTGATGTCGAAATCC-1	STB
ACTGATGTCGTGCGAC-1	EPI
ACTGCAAAGAAGGATG-1	CTB
ACTGCAACACGTTGGC-1	CTB
ACTGCAACATAAGCAA-1	CTB
ACTGCAAGTGTGAATA-1	STB
ACTGCAATCAACTCTT-1	STB
ACTGCAATCGCTTAAG-1	CTB
ACTGCAATCTGAGAGG-1	STB
ACTGTCCCAACCGGAA-1	EPI
ACTGTCCCACCCTATC-1	STB
ACTGTCCCATAGACTC-1	CTB
ACTGTCCGTACGTTCA-1	STB
ACTGTCCGTCCTCATC-1	STB
ACTGTCCGTCTGATAC-1	CTB
ACTGTCCTCCATTGTT-1	STB
ACTGTCCTCCTCTTTC-1	STB
ACTGTGAAGCCGAATG-1	STB
ACTGTGAAGGGAGGCA-1	STB
ACTGTGAAGTCGCGAA-1	CTB
ACTGTGACAACCGCTG-1	CTB
ACTGTGACAATTAGGA-1	STB
ACTGTGACAATTGTGC-1	CTB
ACTGTGACACGTCGTG-1	CTB
ACTGTGACAGACCCGT-1	CTB
ACTGTGACATTCACCC-1	STB
ACTTAGGAGTGCCCGT-1	CTB
ACTTAGGCAGGTTTAC-1	STB
ACTTAGGCATACTTTC-1	CTB
ACTTAGGCATGTAACC-1	CTB
ACTTAGGGTGTGGTCC-1	CTB
ACTTAGGTCACTGTTT-1	CTB
ACTTAGGTCAGATTGC-1	CTB
ACTTAGGTCTAACACG-1	STB
ACTTAGGTCTTCTTCC-1	STB
ACTTATCAGTTGTCGT-1	CTB
ACTTATCCAATACCCA-1	STB
ACTTATCCATCCGATA-1	CTB
ACTTATCCATCTTCGC-1	CTB
ACTTATCCATGCCGCA-1	CTB
ACTTATCGTGACCGAA-1	STB
ACTTATCTCCGAGCTG-1	STB
ACTTATCTCGATACAC-1	STB
ACTTATCTCTGATTCT-1	STB
ACTTCCGAGTGCAGGT-1	STB
ACTTCCGAGTGTTGAA-1	CTB
ACTTCCGCAACCCGCA-1	STB
ACTTCCGCACTTTAGG-1	STB
ACTTCCGCAGCACGAA-1	STB
ACTTCCGCAGGAACCA-1	STB
ACTTCCGCATTACGGT-1	EPI
ACTTCCGGTAGGCAGT-1	STB
ACTTCCGGTCAATCTG-1	EPI
ACTTCCGGTTCCATTT-1	PE
ACTTCCGTCATGGTAC-1	CTB
ACTTCCGTCGCTGCGA-1	CTB
ACTTCCGTCTAGCCAA-1	CTB
ACTTCCGTCTCTTGCG-1	STB
ACTTCGCAGAGCCTGA-1	CTB
ACTTCGCAGGAAAGAC-1	EPI
ACTTCGCAGTCATAGA-1	CTB
ACTTCGCCACAACGAG-1	CTB
ACTTCGCCAGCCATTA-1	STB
ACTTCGCGTTGGGTTT-1	CTB
ACTTCGCTCATAGACC-1	CTB
ACTTCGCTCTGACGCG-1	CTB
ACTTTCAAGGAAGTCC-1	CTB
ACTTTCAAGTAGTGCG-1	STB
ACTTTCAAGTCTACCA-1	STB
ACTTTCACACGCTTAA-1	STB
ACTTTCACAGTATACC-1	CTB
ACTTTCAGTCCCTGTT-1	CTB
ACTTTCAGTGCCTTCT-1	STB
ACTTTCAGTGGGACAT-1	STB
ACTTTCAGTTTCGCTC-1	CTB
ACTTTCATCCACGTGG-1	STB
ACTTTCATCGCAGAGA-1	CTB
ACTTTCATCGTACCTC-1	PE
ACTTTGTCAATACAGA-1	STB
ACTTTGTCATGGCTAT-1	EPI
ACTTTGTTCAACCTTT-1	CTB
ACTTTGTTCATAGGCT-1	CTB
AGAAATGAGCATCCCG-1	STB
AGAAATGCATACAGCT-1	STB
AGAAATGGTGCCCACA-1	STB
AGAAATGTCATGGCCG-1	STB
AGAAATGTCCAATCCC-1	STB
AGAAATGTCGACCAAT-1	PE
AGAAATGTCGCGCTGA-1	STB
AGAAATGTCTCTAGGA-1	STB
AGAAATGTCTTGATTC-1	STB
AGAACAAAGCACACAG-1	PE
AGAACAAAGCAGTCTT-1	STB
AGAACAAAGCGACAGT-1	CTB
AGAACAAAGCGTGTTT-1	STB
AGAACAAAGGCCTTGC-1	CTB
AGAACAAAGGTATCTC-1	CTB
AGAACAAAGGTTCAGG-1	CTB
AGAACAACACTCCGAG-1	CTB
AGAACAATCATAAGGA-1	STB
AGAACAATCGTAACTG-1	STB
AGAACCTAGGACAACC-1	EPI
AGAACCTAGGCTGTAG-1	CTB
AGAACCTAGTAAACGT-1	CTB
AGAACCTCAAGCGCAA-1	CTB
AGAACCTCACTGAATC-1	STB
AGAACCTTCGGTCACG-1	CTB
AGAAGCGAGAATCGAT-1	CTB
AGAAGCGAGACTCGAG-1	CTB
AGAAGCGAGGGCCTCT-1	STB
AGAAGCGGTCGCATCG-1	STB
AGAAGCGGTCGTACTA-1	CTB
AGAAGCGGTTCTAAGC-1	CTB
AGAAGCGGTTGATGTC-1	EPI
AGAAGCGGTTGTGCAT-1	CTB
AGAAGTAAGATCCGAG-1	CTB
AGAAGTAAGTTGGCTT-1	STB
AGAAGTACAACGCCCA-1	CTB
AGAAGTACACTCATAG-1	CTB
AGAAGTACACTGCACG-1	CTB
AGAAGTAGTAACATGA-1	CTB
AGAAGTAGTTCAAAGA-1	CTB
AGAAGTATCCGATAGT-1	STB
AGAAGTATCTGTGCAA-1	CTB
AGACAAAAGATGCGAC-1	CTB
AGACAAAAGGCGTTGA-1	STB
AGACAAAAGTGCAACG-1	CTB
AGACAAACACCAGTTA-1	STB
AGACAAACACCGAATT-1	CTB
AGACAAACAGAAACCG-1	STB
AGACAAAGTGGATACG-1	CTB
AGACAAAGTTAGAGTA-1	STB
AGACACTAGGAACTCG-1	STB
AGACACTCACACGTGC-1	STB
AGACACTCATCGGCCA-1	CTB
AGACACTGTAGAGACC-1	CTB
AGACACTGTTGCCTAA-1	PE
AGACACTGTTTCACTT-1	CTB
AGACACTTCGAGCCAC-1	CTB
AGACACTTCGATTTCT-1	CTB
AGACACTTCTCATGCC-1	STB
AGACACTTCTCCTGAC-1	STB
AGACAGGAGCACTAAA-1	CTB
AGACAGGAGCCTGTGC-1	STB
AGACAGGAGTATAACG-1	PE
AGACAGGAGTCATAGA-1	CTB
AGACAGGAGTTCATGC-1	CTB
AGACAGGCAAAGGCTG-1	STB
AGACAGGCAATCCTAG-1	STB
AGACAGGGTAGTACGG-1	CTB
AGACCATAGACACACG-1	STB
AGACCATGTTACAGCT-1	CTB
AGACCATGTTACCGTA-1	CTB
AGACCATTCGGACTGC-1	STB
AGACCCGAGATAACAC-1	CTB
AGACCCGAGCCAGTAG-1	STB
AGACCCGAGCCTCCAG-1	CTB
AGACCCGCAACCACAT-1	STB
AGACCCGCATGGATCT-1	CTB
AGACCCGGTGAATTAG-1	STB
AGACCCGGTTCCTACC-1	CTB
AGACTCAAGGTAGTCG-1	PE
AGACTCAAGTCAATCC-1	CTB
AGACTCACACGACAGA-1	CTB
AGACTCACACGTACTA-1	EPI
AGACTCACAGGACGAT-1	CTB
AGACTCACATCGATAC-1	CTB
AGACTCAGTCAAGTTC-1	CTB
AGACTCAGTTGCTCCT-1	STB
AGACTCATCCAGCCTT-1	CTB
AGACTCATCGTTGTTT-1	CTB
AGAGAATAGACCGCCT-1	STB
AGAGAATAGCTGACAG-1	STB
AGAGAATAGGTGCCTC-1	CTB
AGAGAATAGTAACCTC-1	CTB
AGAGAATCACGCGGTT-1	STB
AGAGAATGTCTTTCTA-1	CTB
AGAGAATTCATCACAG-1	CTB
AGAGAATTCTTCACGC-1	CTB
AGAGAATTCTTTGATC-1	PE
AGAGAGCAGAGAGGGC-1	EPI
AGAGAGCAGAGCATTA-1	CTB
AGAGAGCAGATTGAGT-1	EPI
AGAGAGCCACTGGCCA-1	CTB
AGAGAGCCAGGAATAT-1	CTB
AGAGAGCGTACTAAGA-1	CTB
AGAGAGCGTGAATGAT-1	CTB
AGAGAGCTCAGTCCGG-1	STB
AGAGAGCTCCAGTGTA-1	STB
AGAGCAGAGAGGTTTA-1	CTB
AGAGCAGAGCCATTCA-1	CTB
AGAGCAGAGGAGGGTG-1	CTB
AGAGCAGCACATCCCT-1	CTB
AGAGCAGCAGTTGGTT-1	CTB
AGAGCAGGTCTCACGG-1	CTB
AGAGCAGGTGATCATC-1	CTB
AGAGCAGTCCGATTAG-1	STB
AGAGCCCAGGGTAGCT-1	CTB
AGAGCCCAGTGCTAGG-1	STB
AGAGCCCCAAACTGCT-1	CTB
AGAGCCCCAACCGTAT-1	STB
AGAGCCCCATGGGATG-1	CTB
AGAGCCCGTTACAGCT-1	STB
AGAGCCCTCACTTATC-1	CTB
AGAGCCCTCCGTGTGG-1	CTB
AGATAGAAGTCAAGCG-1	CTB
AGATAGACATCTCATT-1	STB
AGATAGACATGACTCA-1	CTB
AGATAGAGTCTACGTA-1	STB
AGATAGAGTGAGTGAC-1	STB
AGATAGAGTGCGGCTT-1	CTB
AGATAGATCCATAGAC-1	STB
AGATAGATCTCGTCGT-1	CTB
AGATCCAAGAAGCCTG-1	CTB
AGATCCAAGAGGCTGT-1	CTB
AGATCCAAGCCTCTCT-1	PE
AGATCCAAGCGCCTAC-1	STB
AGATCCAAGCTGTGCC-1	CTB
AGATCCAAGTAAGAGG-1	CTB
AGATCCACAATCGCGC-1	CTB
AGATCCACACCCAAGC-1	STB
AGATCCACACGAAAGC-1	STB
AGATCCAGTGGACAGT-1	STB
AGATCCATCCATGATG-1	STB
AGATCCATCTATTGTC-1	PE
AGATCGTCAAAGCACG-1	CTB
AGATCGTCAAAGGCAC-1	CTB
AGATCGTTCACTGAAC-1	STB
AGATCGTTCATGAAAG-1	EPI
AGATCGTTCCGTTGGG-1	PE
AGATGAAAGATAGTCA-1	STB
AGATGAAAGATGGTAT-1	STB
AGATGAAAGGAAAGTG-1	STB
AGATGAACAACAGCTT-1	CTB
AGATGAACAACGTTAC-1	STB
AGATGAACAATAACCC-1	CTB
AGATGAAGTGCCTGAC-1	STB
AGATGAAGTTGATCGT-1	PE
AGATGAATCACCTTAT-1	CTB
AGATGAATCTCTGCCA-1	STB
AGATGCTAGAGCATAT-1	CTB
AGATGCTAGCCTAACT-1	CTB
AGATGCTAGTCTTGGT-1	CTB
AGATGCTAGTTCATGC-1	CTB
AGATGCTCAAAGCTAA-1	STB
AGATGCTCATGCCGCA-1	STB
AGATGCTCATTCACCC-1	STB
AGATGCTGTACTGTTG-1	STB
AGATGCTTCAAGTAAG-1	STB
AGATGCTTCACCATCC-1	CTB
AGCATCAAGAAGATCT-1	STB
AGCATCAAGATGTTAG-1	CTB
AGCATCACAAATGCTC-1	CTB
AGCATCACATGTGTCA-1	CTB
AGCATCAGTGCATTTG-1	CTB
AGCATCATCAAGGTGG-1	CTB
AGCATCATCACTGATG-1	CTB
AGCATCATCCGATAGT-1	STB
AGCCAATCACAAAGTA-1	STB
AGCCAATCAGAGCTAG-1	STB
AGCCAATCATTCTGTT-1	STB
AGCCAATGTACGCTAT-1	STB
AGCCAATGTTACCCTC-1	STB
AGCCAATTCCCATGGG-1	STB
AGCCACGAGAGTCCGA-1	CTB
AGCCACGAGCGTGCTC-1	CTB
AGCCACGAGGATACAT-1	CTB
AGCCACGAGGCCATAG-1	CTB
AGCCACGCAAATGCTC-1	CTB
AGCCACGCAAGTCCAT-1	CTB
AGCCACGCACAGCCAC-1	STB
AGCCACGCATCAGTCA-1	STB
AGCCACGCATGAATAG-1	STB
AGCCACGCATGCCATA-1	STB
AGCCACGGTACCGTCG-1	CTB
AGCCACGGTCACAGTT-1	CTB
AGCCACGGTCACCTTC-1	STB
AGCCACGGTCGCCACA-1	CTB
AGCCACGTCCGCTGTT-1	CTB
AGCCAGCAGCTGAAGC-1	CTB
AGCCAGCCAGACCTAT-1	STB
AGCCAGCGTATGTGTC-1	EPI
AGCCAGCTCATGGATC-1	STB
AGCCAGCTCGCGGTAC-1	CTB
AGCGATTAGCACCGAA-1	CTB
AGCGATTAGCCAAGCA-1	STB
AGCGATTAGCTGAAAT-1	CTB
AGCGATTAGTCCCAAT-1	STB
AGCGATTCACAATTCG-1	CTB
AGCGATTCAGAATCGG-1	CTB
AGCGATTCAGACTGCC-1	STB
AGCGATTCAGTTGTCA-1	CTB
AGCGATTCATGCGGTC-1	CTB
AGCGATTTCCACGGAC-1	EPI
AGCGATTTCCACTAGA-1	CTB
AGCGATTTCCTAGCGG-1	CTB
AGCGCCAAGTCTAACC-1	STB
AGCGCCACACAAACGG-1	STB
AGCGCCACATCGTTCC-1	CTB
AGCGCCACATGAATCC-1	STB
AGCGCCACATTAGGAA-1	CTB
AGCGCCAGTAGCTTTG-1	STB
AGCGCCAGTGAGGCAT-1	STB
AGCGCCATCCCATACC-1	STB
AGCGCCATCCGATAGT-1	STB
AGCGCCATCCGGACTG-1	CTB
AGCGCCATCTCGACGG-1	STB
AGCGCTGAGTTCTACG-1	STB
AGCGCTGCAACGCCCA-1	CTB
AGCGCTGCAACGTATC-1	STB
AGCGCTGCAATGACCT-1	STB
AGCGCTGGTACGACTT-1	CTB
AGCGCTGGTCGCCTAG-1	CTB
AGCGCTGGTGTCCGGT-1	STB
AGCGCTGTCCGTATGA-1	CTB
AGCGCTGTCTTTGCAT-1	PE
AGCGTATAGGACGCTA-1	CTB
AGCGTATAGTCTTGGT-1	STB
AGCGTATAGTTCACTG-1	CTB
AGCGTATCAGGAATAT-1	STB
AGCGTATCATAGCACT-1	CTB
AGCGTATTCGCTCCTA-1	CTB
AGCGTCGCAATCGAAA-1	CTB
AGCGTCGCAGGTCCGT-1	CTB
AGCGTCGCATGAGTAA-1	EPI
AGCGTCGGTGAGTAAT-1	PE
AGCGTCGTCAGGTGTT-1	CTB
AGCGTCGTCGCATGAT-1	EPI
AGCTACAAGACCACGA-1	STB
AGCTACAAGCCATCCG-1	CTB
AGCTACACACCTATCC-1	STB
AGCTACACAGGACTAG-1	CTB
AGCTACACAGTTAGGG-1	CTB
AGCTACAGTATGAAAC-1	STB
AGCTACAGTGTCATGT-1	CTB
AGCTACATCACCTCGT-1	STB
AGCTACATCGAACCTA-1	STB
AGCTACATCGGTAGGA-1	CTB
AGCTCAAAGAGGTTAT-1	CTB
AGCTCAACAAAGCAAT-1	CTB
AGCTCAACAATTGCCA-1	CTB
AGCTCAACATGACCCG-1	STB
AGCTCAAGTAGGGAGG-1	CTB
AGCTCAAGTGACAGGT-1	PE
AGCTCAATCCCGAGGT-1	CTB
AGCTCAATCCGTCCTA-1	STB
AGCTCAATCCTCTCTT-1	STB
AGCTCAATCGTTCTGC-1	STB
AGCTCAATCTCATTTG-1	STB
AGCTTCCAGAGCCGAT-1	STB
AGCTTCCAGCCATATC-1	STB
AGCTTCCCAGGTTCCG-1	CTB
AGCTTCCGTTGTTGTG-1	STB
AGCTTCCTCGTGGGTC-1	CTB
AGGAAATAGTAAACGT-1	STB
AGGAAATAGTTACGTC-1	CTB
AGGAAATAGTTTCAGC-1	EPI
AGGAAATCACGCTGAC-1	CTB
AGGAAATCACTCCGGA-1	PE
AGGAAATCAGACACAG-1	STB
AGGAAATGTAGCTTTG-1	STB
AGGAATAAGCTATCCA-1	CTB
AGGAATAAGTGAATAC-1	CTB
AGGAATACAAGGGTCA-1	CTB
AGGAATAGTGATTGGG-1	CTB
AGGAATAGTGCATGAG-1	CTB
AGGAATAGTGCTTCAA-1	STB
AGGAATATCATGAGAA-1	CTB
AGGAATATCCGCATAA-1	STB
AGGAATATCGGACAAG-1	PE
AGGACGACACCACATA-1	CTB
AGGACGACAGAGTTGG-1	CTB
AGGACGACATAATCCG-1	STB
AGGACGACATGTGACT-1	STB
AGGACGAGTGTTGAGG-1	CTB
AGGACGATCGGAGTAG-1	CTB
AGGACGATCTATACTC-1	CTB
AGGACTTAGCCTGACC-1	CTB
AGGACTTAGCCTGGAA-1	CTB
AGGACTTAGTTCTACG-1	STB
AGGACTTCAGGGAATC-1	CTB
AGGACTTGTATCGAGG-1	CTB
AGGACTTGTGGCTCTG-1	CTB
AGGACTTGTTGCGTAT-1	EPI
AGGAGGTAGCCACCGT-1	CTB
AGGAGGTCAATAACCC-1	STB
AGGAGGTCAATCGCAT-1	STB
AGGAGGTCACCAGCTG-1	STB
AGGAGGTCACTTGGGC-1	STB
AGGAGGTCAGGCAATG-1	STB
AGGAGGTCATAATCGC-1	EPI
AGGAGGTGTCCGGATC-1	STB
AGGAGGTTCCGTTGAA-1	STB
AGGATAAAGATTAGTG-1	STB
AGGATAAAGCACACCC-1	CTB
AGGATAAAGCTAGAAT-1	CTB
AGGATAAAGGAGTACC-1	STB
AGGATAAGTCTAACGT-1	PE
AGGATAATCCAACACA-1	STB
AGGATAATCTCACTCG-1	STB
AGGATCTAGACGGATC-1	CTB
AGGATCTAGATACATG-1	CTB
AGGATCTAGCCTCCAG-1	CTB
AGGATCTAGGATATAC-1	STB
AGGATCTCAAGTCGTT-1	CTB
AGGATCTCATGACTTG-1	STB
AGGATCTCATTGACCA-1	CTB
AGGATCTGTTCGGTAT-1	CTB
AGGCATTAGCTAAACA-1	STB
AGGCATTAGGTTGACG-1	CTB
AGGCATTAGTAGCCAG-1	CTB
AGGCATTAGTGATAGT-1	STB
AGGCATTGTACAGTTC-1	CTB
AGGCATTGTTGGCCGT-1	CTB
AGGCATTTCATCGTAG-1	CTB
AGGCCACAGATACGAT-1	PE
AGGCCACGTAGCACAG-1	STB
AGGCCACGTCCGGACT-1	STB
AGGCCACGTTGCTCCT-1	PE
AGGCCACTCCGCAGTG-1	CTB
AGGCCACTCGGTCGGT-1	STB
AGGCCACTCGGTGAAG-1	CTB
AGGCCACTCGTTCATT-1	CTB
AGGCTGCAGCGCCTTG-1	CTB
AGGCTGCAGGTCATAA-1	CTB
AGGCTGCCACATAGCT-1	STB
AGGCTGCGTAGCGCTC-1	STB
AGGCTGCGTGATCATC-1	CTB
AGGCTGCGTTAGAGAT-1	CTB
AGGCTGCTCTGAATCG-1	CTB
AGGGAGTAGACCTTTG-1	STB
AGGGAGTAGGCATCAG-1	CTB
AGGGAGTCACTGAGGA-1	STB
AGGGAGTCAGGTTCCG-1	STB
AGGGAGTCAGTCACGC-1	STB
AGGGAGTGTTCGGTCG-1	STB
AGGGAGTGTTGGAGAC-1	STB
AGGGAGTTCAATCTCT-1	CTB
AGGGAGTTCGCATTGA-1	CTB
AGGGAGTTCTACCTTA-1	CTB
AGGGAGTTCTCGTCAC-1	PE
AGGGCCTAGTCGAAAT-1	STB
AGGGCCTAGTCTTCCC-1	STB
AGGGCCTCACGAGGAT-1	PE
AGGGCCTCATGAGTAA-1	CTB
AGGGCCTGTCTCAAGT-1	STB
AGGGCTCAGGCCCACT-1	CTB
AGGGCTCAGTCTTGGT-1	STB
AGGGCTCGTCAAATCC-1	STB
AGGGCTCTCAGACCGC-1	STB
AGGGCTCTCCAAGCTA-1	STB
AGGGCTCTCGACATTG-1	STB
AGGGTCCAGCCGTTGC-1	CTB
AGGGTCCAGTAGAGTT-1	STB
AGGGTCCCAAAGGCTG-1	CTB
AGGGTCCGTTAAGGGC-1	CTB
AGGGTCCTCATTGCTT-1	STB
AGGGTCCTCCCGAGAC-1	PE
AGGGTCCTCCGACGGT-1	CTB
AGGGTCCTCCTGTTAT-1	STB
AGGGTGAAGCCAGAGT-1	CTB
AGGGTGACACACTTAG-1	STB
AGGGTGAGTTTGGGAG-1	EPI
AGGGTTTAGTTCCGTA-1	STB
AGGGTTTCACATAGCT-1	CTB
AGGGTTTCATCGGATT-1	STB
AGGGTTTGTATCGCAT-1	STB
AGGGTTTGTGTCCTAA-1	CTB
AGGGTTTGTTGGACTT-1	CTB
AGGGTTTTCCATATGG-1	CTB
AGGGTTTTCTGGTTGA-1	CTB
AGGTAGGAGAAGAGCA-1	CTB
AGGTAGGAGCATGTTC-1	STB
AGGTAGGAGGTAGTAT-1	CTB
AGGTAGGCACGCTATA-1	STB
AGGTAGGGTCCTTTGC-1	EPI
AGGTAGGTCGCACTCT-1	STB
AGGTCATAGAGCCCAA-1	CTB
AGGTCATAGGACCCAA-1	CTB
AGGTCATAGGTAGCAC-1	STB
AGGTCATAGTACAGCG-1	CTB
AGGTCATCATCAGCAT-1	STB
AGGTCATGTACGACAG-1	CTB
AGGTCATTCACCATGA-1	STB
AGGTCATTCACCGCTT-1	PE
AGGTCATTCGGCAGTC-1	CTB
AGGTCTAAGCAATAGT-1	STB
AGGTCTAAGCTCCCTT-1	CTB
AGGTCTAAGTAGGAAG-1	CTB
AGGTCTACACTACACA-1	STB
AGGTCTAGTTCATCGA-1	CTB
AGGTCTATCGCTTACC-1	STB
AGGTCTATCTATACTC-1	STB
AGGTGTTAGCATATGA-1	EPI
AGGTGTTAGCCTAACT-1	CTB
AGGTGTTCAAATGCGG-1	CTB
AGGTGTTCAGTGACCC-1	CTB
AGGTGTTGTCGGATTT-1	CTB
AGGTGTTTCAACTCTT-1	CTB
AGGTGTTTCAGACAAA-1	CTB
AGGTTACAGCTCCACG-1	STB
AGGTTACAGGCCTGCT-1	PE
AGGTTACCATGCAGGA-1	CTB
AGGTTACGTCGGATTT-1	CTB
AGGTTACTCCTCTCGA-1	EPI
AGGTTACTCGCCTATC-1	STB
AGGTTACTCGTCGCTT-1	CTB
AGGTTACTCTCGCGTT-1	EPI
AGGTTACTCTCTCTTC-1	CTB
AGGTTGTAGACAAGCC-1	CTB
AGGTTGTAGGTGCATG-1	STB
AGGTTGTAGGTTCATC-1	CTB
AGGTTGTCAGCTATTG-1	EPI
AGGTTGTCAGCTGTGC-1	CTB
AGGTTGTCATGCCGGT-1	CTB
AGGTTGTGTACCGTCG-1	CTB
AGGTTGTGTGTCATTG-1	CTB
AGGTTGTGTTTGAACC-1	STB
AGGTTGTTCGATACTG-1	CTB
AGGTTGTTCTGAGAGG-1	CTB
AGTAACCAGCGTCGAA-1	CTB
AGTAACCAGGGAGAAT-1	CTB
AGTAACCCAATACCTG-1	CTB
AGTAACCCAGAGGGTT-1	CTB
AGTAACCCAGGGAGAG-1	CTB
AGTAACCGTACCAATC-1	STB
AGTAACCGTCGCATCG-1	CTB
AGTAACCGTGAATATG-1	CTB
AGTAACCTCATTCACT-1	CTB
AGTACCAAGCATCAAA-1	STB
AGTACCACACGACCTG-1	EPI
AGTACCACATCAGCGC-1	CTB
AGTACCACATTACTCT-1	STB
AGTACCAGTATCGTGT-1	CTB
AGTACCAGTCCGTACG-1	CTB
AGTACCATCCTCATAT-1	STB
AGTACTGAGACTCTAC-1	CTB
AGTACTGAGAGCATTA-1	CTB
AGTACTGAGCCACCGT-1	STB
AGTACTGAGGAAGTCC-1	CTB
AGTACTGCATATCTGG-1	EPI
AGTACTGGTATTAAGG-1	STB
AGTACTGTCTGTAACG-1	CTB
AGTAGCTAGGCCTTGC-1	STB
AGTAGCTAGTAGCAAT-1	CTB
AGTAGCTCACCATAAC-1	STB
AGTAGCTCACTGTTCC-1	STB
AGTAGCTGTCAACATC-1	STB
AGTAGCTGTTATGGTC-1	CTB
AGTAGCTGTTCATCGA-1	CTB
AGTAGCTTCCTACCGT-1	CTB
AGTAGTCAGCGATGAC-1	CTB
AGTAGTCAGCGTTCCG-1	STB
AGTAGTCAGCTAAACA-1	STB
AGTAGTCGTAATGCGG-1	CTB
AGTAGTCGTAGACTGG-1	STB
AGTAGTCGTATCAGGG-1	CTB
AGTAGTCGTCCAAAGG-1	CTB
AGTAGTCGTTGGCTAT-1	CTB
AGTAGTCTCCGACATA-1	STB
AGTCAACAGCGCCATC-1	STB
AGTCAACAGTGGCGAT-1	CTB
AGTCAACCAACTGCTA-1	STB
AGTCAACCATTGTACG-1	CTB
AGTCAACGTGATGTAA-1	STB
AGTCAACTCGGACGTC-1	CTB
AGTCACAAGAAATCCA-1	STB
AGTCACACAGGCCTGT-1	CTB
AGTCACACATTGTAGC-1	CTB
AGTCACAGTATCAGCT-1	CTB
AGTCACATCGGCATTA-1	CTB
AGTCACATCTACTGCC-1	CTB
AGTCACATCTGAGGTT-1	CTB
AGTCATGAGCATGTTC-1	PE
AGTCATGGTCCGCAGT-1	CTB
AGTCATGGTTGCATAC-1	STB
AGTCATGTCGTGGGTC-1	STB
AGTCATGTCTCAAAGC-1	CTB
AGTCTCCAGACCAGCA-1	STB
AGTCTCCAGGGACTGT-1	STB
AGTCTCCAGTAGTCAA-1	CTB
AGTCTCCAGTCATCGT-1	CTB
AGTCTCCCAACGACTT-1	CTB
AGTCTCCGTCGAAGCA-1	CTB
AGTCTCCTCATGGCCG-1	CTB
AGTCTCCTCGGTAGAG-1	STB
AGTCTCCTCTCATAGG-1	PE
AGTGACTAGCTCATAC-1	CTB
AGTGACTCACTCCTGT-1	CTB
AGTGACTCAGCATGCC-1	CTB
AGTGACTGTAGTGTGG-1	STB
AGTGACTGTATCGATC-1	CTB
AGTGACTGTTTCACTT-1	STB
AGTGACTTCCTAAGTG-1	CTB
AGTGACTTCGTCACCT-1	CTB
AGTGATCAGAAGCGGG-1	STB
AGTGATCAGCGTACAG-1	EPI
AGTGATCCAACCTAAC-1	STB
AGTGATCTCAGAGTTC-1	CTB
AGTGATCTCTAGTGAC-1	STB
AGTGATCTCTCGGGAC-1	STB
AGTGCCGAGAAGTGTT-1	CTB
AGTGCCGAGGCTATCT-1	CTB
AGTGCCGAGTTGGACG-1	CTB
AGTGCCGCAGACTCTA-1	CTB
AGTGCCGCAGTTCCAA-1	CTB
AGTGCCGGTCGGTGAA-1	STB
AGTGCCGTCCGAGCTG-1	STB
AGTGCCGTCGGACCAC-1	CTB
AGTGCCGTCTAGGCAT-1	CTB
AGTGTTGAGCGACCCT-1	CTB
AGTGTTGTCCCACAGG-1	STB
AGTGTTGTCCGTGGCA-1	STB
AGTTAGCAGCTACTAC-1	STB
AGTTAGCAGGCTGTAG-1	CTB
AGTTAGCCAAAGTGTA-1	STB
AGTTAGCCAGTATACC-1	STB
AGTTAGCGTAAGTAGT-1	CTB
AGTTAGCGTTTCGTGA-1	CTB
AGTTAGCTCAAGTAAG-1	CTB
AGTTAGCTCAGGACGA-1	STB
AGTTCCCAGATGGCGT-1	CTB
AGTTCCCAGCGGATCA-1	STB
AGTTCCCAGTGCTACT-1	STB
AGTTCCCAGTTGTAGA-1	CTB
AGTTCCCCACATCCCT-1	STB
AGTTCCCCATGCAGCC-1	CTB
AGTTCCCGTCTGCGCA-1	CTB
AGTTCCCGTGGCTGCT-1	STB
AGTTCCCTCATGAGAA-1	PE
AGTTCGACACTACCCT-1	CTB
AGTTCGAGTCTAGTGT-1	STB
AGTTCGAGTCTCGGAC-1	PE
AGTTCGAGTGCCCTTT-1	CTB
AGTTCGAGTGCCTGCA-1	CTB
AGTTCGAGTTCCTAGA-1	STB
AGTTCGATCAAGCTTG-1	CTB
AGTTCGATCTTGATTC-1	STB
ATACCGAAGAGTCAGC-1	EPI
ATACCGAAGTCGAAAT-1	STB
ATACCGAGTATACAGA-1	STB
ATACCGATCGCGTTTC-1	STB
ATACCGATCGCTGTCT-1	CTB
ATACCTTAGAGCAGCT-1	STB
ATACCTTAGCAGCGAT-1	STB
ATACCTTAGTGCAAAT-1	STB
ATACCTTAGTTACGGG-1	STB
ATACCTTAGTTCATGC-1	EPI
ATACCTTCAACAAAGT-1	CTB
ATACCTTGTAGTGATA-1	CTB
ATACCTTTCAGAACCT-1	STB
ATACTTCAGACATCCT-1	STB
ATACTTCAGATCCCAT-1	CTB
ATACTTCAGCTGAGCA-1	STB
ATACTTCCAATGCAGG-1	STB
ATACTTCCACAGCATT-1	STB
ATACTTCCACATATGC-1	STB
ATACTTCCATCGATAC-1	STB
ATACTTCCATTCAGGT-1	CTB
ATACTTCGTCGGTGAA-1	STB
ATACTTCGTGATACTC-1	CTB
ATACTTCGTGATTCTG-1	CTB
ATACTTCGTGGACAGT-1	PE
ATACTTCTCACCATGA-1	STB
ATAGACCAGCGTCGAA-1	CTB
ATAGACCAGCTAAATG-1	STB
ATAGACCGTCAATCTG-1	CTB
ATAGACCGTCAGTTTG-1	CTB
ATAGACCGTCCTACAA-1	STB
ATAGACCTCGGCTTCT-1	CTB
ATAGAGAAGGGTGGGA-1	CTB
ATAGAGACAGCTTCCT-1	CTB
ATAGAGATCACCTCGT-1	STB
ATAGAGATCCACCTGT-1	CTB
ATAGGCTGTCTACAGT-1	CTB
ATAGGCTGTGCAATAA-1	CTB
ATAGGCTGTGTATACC-1	CTB
ATAGGCTGTTCAATCG-1	CTB
ATAGGCTGTTTACCTT-1	STB
ATAGGCTGTTTCCCAC-1	CTB
ATAGGCTTCTACCACC-1	STB
ATAGGCTTCTGAATCG-1	CTB
ATATCCTAGTGGATAT-1	STB
ATATCCTGTATCGCGC-1	STB
ATATCCTGTTCGAGCC-1	CTB
ATATCCTGTTTCCCAC-1	STB
ATATCCTGTTTCGATG-1	STB
ATATCCTTCAACACCA-1	CTB
ATATCCTTCGCGCTGA-1	CTB
ATATCCTTCGTGTTCC-1	EPI
ATATCCTTCTACTATC-1	STB
ATATCCTTCTTGAACG-1	CTB
ATCACAGAGGATTCCT-1	CTB
ATCACAGAGTCATCCA-1	STB
ATCACAGAGTGCCTCG-1	CTB
ATCACAGCAACGGGTA-1	STB
ATCACAGCAATTGAAG-1	CTB
ATCACAGCACAAGCAG-1	STB
ATCACAGCAGGTTTAC-1	STB
ATCACAGCAGTAACGG-1	CTB
ATCACAGGTACTAGCT-1	STB
ATCACAGTCCCTCTCC-1	STB
ATCACAGTCGACCAAT-1	STB
ATCACAGTCGCCAATA-1	STB
ATCACGAAGAATCGAT-1	CTB
ATCACGAAGTGGGAAA-1	PE
ATCACGACAAATAAGC-1	STB
ATCACGAGTGTAGCAG-1	CTB
ATCACGAGTTACACAC-1	PE
ATCACGAGTTCAAGTC-1	STB
ATCACGAGTTCAGTAC-1	STB
ATCACGATCCAACTGA-1	STB
ATCACGATCCTTCAGC-1	CTB
ATCACGATCGATTCCC-1	PE
ATCACGATCTGTGTGA-1	PE
ATCACTTAGGATACGC-1	CTB
ATCACTTCAAGACTGG-1	CTB
ATCACTTCACAACATC-1	STB
ATCACTTCACCGTACG-1	STB
ATCACTTCAGCGCTTG-1	CTB
ATCACTTGTACTCGTA-1	CTB
ATCACTTGTAGGTGCA-1	CTB
ATCACTTTCACCTTGC-1	STB
ATCACTTTCATCTCTA-1	STB
ATCACTTTCCGGTAAT-1	STB
ATCACTTTCGTAACCA-1	EPI
ATCAGGTAGGTTGAGC-1	CTB
ATCAGGTCAACTGAAA-1	CTB
ATCAGGTCATGACTTG-1	STB
ATCAGGTGTACACGCC-1	STB
ATCAGGTGTGGGATTG-1	CTB
ATCAGGTGTTCTCTCG-1	STB
ATCAGGTTCGTGGCTG-1	STB
ATCATTCAGCTTGTGT-1	STB
ATCATTCCAGCGTATT-1	CTB
ATCATTCCAGTCGGTC-1	CTB
ATCATTCCATGAGATA-1	CTB
ATCATTCGTGCGACAA-1	STB
ATCATTCGTTACGCCG-1	STB
ATCATTCTCATTGAGC-1	STB
ATCATTCTCCGTGTCT-1	CTB
ATCCACCAGAGAGCCT-1	STB
ATCCACCAGCTACGTT-1	STB
ATCCACCAGGTCTGGA-1	STB
ATCCACCAGTAGATCA-1	CTB
ATCCACCCACACTGGC-1	CTB
ATCCACCCATTCCTCG-1	CTB
ATCCACCGTACAAGCG-1	STB
ATCCACCGTCCGGACT-1	PE
ATCCACCTCCCTCAAC-1	STB
ATCCACCTCCCTTCCC-1	STB
ATCCACCTCGTCTCAC-1	STB
ATCCATTAGCTAAACA-1	STB
ATCCATTAGTATGAAC-1	STB
ATCCATTCATGGAGAC-1	PE
ATCCATTGTAGCGTCC-1	STB
ATCCATTGTTGCCATA-1	STB
ATCCATTTCTCCGATC-1	CTB
ATCCCTGAGTAACGTA-1	CTB
ATCCCTGAGTTCCGTA-1	CTB
ATCCCTGCACATATCG-1	STB
ATCCCTGCACGGCACT-1	STB
ATCCCTGCACTTGAGT-1	CTB
ATCCCTGCATAGTCAC-1	CTB
ATCCCTGGTCGTGTTA-1	STB
ATCCCTGGTTGGCTAT-1	STB
ATCCCTGTCAGGTGTT-1	STB
ATCCCTGTCCTTGAAG-1	STB
ATCCCTGTCGATCCAA-1	CTB
ATCCCTGTCTTGGTGA-1	STB
ATCCGTCAGACTAAGT-1	CTB
ATCCGTCCAAGTATCC-1	STB
ATCCGTCCATCCTTGC-1	STB
ATCCGTCCATCGATCA-1	CTB
ATCCGTCGTGACAGCA-1	CTB
ATCCGTCGTGAGGAAA-1	CTB
ATCCGTCGTGCTATTG-1	STB
ATCCGTCTCTGCGGAC-1	STB
ATCCGTCTCTTTCCAA-1	STB
ATCCTATAGCAACCAG-1	CTB
ATCCTATAGTAGCATA-1	CTB
ATCCTATCAAATGCTC-1	CTB
ATCCTATGTGCCTTTC-1	CTB
ATCCTATGTGCGTTTA-1	CTB
ATCCTATTCACCTACC-1	CTB
ATCCTATTCCTAGCGG-1	CTB
ATCCTATTCTCTTAAC-1	STB
ATCGATGCAACACTAC-1	STB
ATCGATGCAGCTGAAG-1	STB
ATCGATGGTGAGATTA-1	CTB
ATCGATGTCACCGGTG-1	STB
ATCGATGTCCTCATAT-1	EPI
ATCGCCTCACTCCACT-1	STB
ATCGCCTCATAGGTAA-1	STB
ATCGCCTCATGTTTGG-1	STB
ATCGCCTGTAAGGCCA-1	STB
ATCGCCTGTCGTTGCG-1	STB
ATCGCCTGTTATGACC-1	CTB
ATCGCCTTCAGGAGAC-1	STB
ATCGCCTTCATGGCCG-1	STB
ATCGCCTTCTGTACAG-1	CTB
ATCGGATAGATTAGCA-1	CTB
ATCGGATCATCAGCTA-1	STB
ATCGGATGTTGTACGT-1	PE
ATCGGATTCGGACGTC-1	CTB
ATCGGCGAGCGACTAG-1	CTB
ATCGGCGAGGTTGAGC-1	STB
ATCGGCGCACATGAAA-1	CTB
ATCGGCGCACTCACTC-1	CTB
ATCGGCGGTAGCTTTG-1	CTB
ATCGGCGGTTCTCTCG-1	STB
ATCGGCGTCCTGGGAC-1	STB
ATCGTAGAGCTAAGTA-1	CTB
ATCGTAGAGTCTAGCT-1	STB
ATCGTAGCAGCGTAGA-1	STB
ATCGTAGGTCAGGTGA-1	CTB
ATCGTAGGTCTAACTG-1	STB
ATCGTAGTCCTACGAA-1	CTB
ATCGTAGTCGCTGTCT-1	CTB
ATCGTCCAGTAATTGG-1	CTB
ATCGTCCCATGATAGA-1	CTB
ATCGTCCGTATGTCAC-1	PE
ATCGTCCGTCACCCTT-1	CTB
ATCGTCCTCGATTTCT-1	CTB
ATCGTCCTCTGAACGT-1	STB
ATCGTCCTCTTGGATG-1	EPI
ATCGTGAGTCTGTGTA-1	CTB
ATCGTGAGTTTCGACA-1	CTB
ATCGTGATCGATACTG-1	STB
ATCTCTAAGGGTATAT-1	CTB
ATCTCTAAGTAGGGTC-1	STB
ATCTCTAGTCACTCTC-1	CTB
ATCTCTAGTCATAAAG-1	CTB
ATCTCTAGTGTATCCA-1	PE
ATCTCTATCCAACACA-1	STB
ATCTCTATCGTAGTGT-1	CTB
ATCTTCACACATCATG-1	CTB
ATCTTCACACTGCACG-1	STB
ATCTTCACACTGGCCA-1	STB
ATCTTCACAGCTCATA-1	STB
ATCTTCACAGGTTTAC-1	CTB
ATCTTCAGTCGCACGT-1	CTB
ATCTTCAGTTAGGCTT-1	STB
ATGAAAGAGGGAGGGT-1	CTB
ATGAAAGAGTAATACG-1	CTB
ATGAAAGGTCATTCCC-1	STB
ATGAAAGGTTCCACAA-1	STB
ATGACCAAGTGATTCC-1	STB
ATGACCACAAGTGCTT-1	STB
ATGACCACAAGTTCCA-1	CTB
ATGACCACACTTGGCG-1	STB
ATGACCACATTCCTAT-1	STB
ATGACCAGTAACGCGA-1	CTB
ATGACCAGTACGATCT-1	EPI
ATGACCAGTCTATGAC-1	CTB
ATGACCATCGCTTACC-1	CTB
ATGACCATCGGTCATA-1	PE
ATGACCATCTTGTGCC-1	CTB
ATGAGGGAGACTTGTC-1	STB
ATGAGGGAGATCGCCC-1	STB
ATGAGGGAGTAATCCC-1	CTB
ATGAGGGAGTCTGTAC-1	PE
ATGAGGGCAGAGGACT-1	CTB
ATGAGGGCAGGTTCGC-1	CTB
ATGAGGGGTGGTTTGT-1	STB
ATGAGGGTCAAAGGAT-1	STB
ATGAGGGTCAAGCTGT-1	STB
ATGAGGGTCACTGTCC-1	CTB
ATGAGGGTCGGCTGTG-1	CTB
ATGAGGGTCGTGGACC-1	STB
ATGAGTCAGAAGCGCT-1	CTB
ATGAGTCAGCCAGACA-1	CTB
ATGAGTCAGCGGGTTA-1	CTB
ATGAGTCAGTTAGAAC-1	STB
ATGAGTCCAGGTAGTG-1	CTB
ATGAGTCCATGGTGGA-1	STB
ATGAGTCCATTCATCT-1	CTB
ATGAGTCGTGCATTTG-1	CTB
ATGAGTCGTGGTAATA-1	CTB
ATGAGTCGTTGCATCA-1	STB
ATGAGTCGTTGTCATG-1	CTB
ATGAGTCTCCTACGGG-1	CTB
ATGAGTCTCTGTCTCG-1	CTB
ATGATCGAGGATACCG-1	CTB
ATGATCGGTATGCAAA-1	CTB
ATGATCGTCATTACTC-1	CTB
ATGATCGTCCCAAGTA-1	CTB
ATGATCGTCCTTCTGG-1	PE
ATGATCGTCTGTCAGA-1	CTB
ATGCATGAGAAATTCG-1	STB
ATGCATGAGTGGTGGT-1	CTB
ATGCATGCACGACCTG-1	STB
ATGCATGCAGAGCCCT-1	STB
ATGCATGCATGACTTG-1	STB
ATGCATGGTGGAACCA-1	CTB
ATGCATGGTTTGGGTT-1	CTB
ATGCATGTCCATTTCA-1	CTB
ATGCATGTCGCCTCTA-1	STB
ATGCATGTCTCACGAA-1	CTB
ATGCCTCAGCATTGAA-1	CTB
ATGCCTCAGTCTAGAA-1	CTB
ATGCCTCAGTTCCGTA-1	STB
ATGCCTCCATATCTGG-1	STB
ATGCCTCGTCCGGTCA-1	CTB
ATGCCTCTCTTCGCTG-1	STB
ATGCGATGTACTCGAT-1	CTB
ATGCGATGTCATTGCA-1	CTB
ATGCGATGTGGGTCAA-1	CTB
ATGGAGGCACCCTAGG-1	CTB
ATGGAGGCAGCAGATG-1	CTB
ATGGAGGGTCAGTCGC-1	CTB
ATGGAGGGTGTTAGCT-1	STB
ATGGAGGTCAAATGCC-1	STB
ATGGAGGTCGATGGAG-1	STB
ATGGAGGTCGTTCCTG-1	CTB
ATGGAGGTCTCGACGG-1	CTB
ATGGATCAGAGGGCGA-1	CTB
ATGGATCAGATCGACG-1	CTB
ATGGATCAGGTACTGG-1	STB
ATGGATCCACTCGATA-1	CTB
ATGGATCGTGCCGTTG-1	CTB
ATGGATCGTGTTACAC-1	CTB
ATGGATCTCAAGGTGG-1	CTB
ATGGATCTCTGAGGTT-1	STB
ATGGGAGAGACTCGAG-1	CTB
ATGGGAGAGATGGCAC-1	STB
ATGGGAGAGGCTAAAT-1	CTB
ATGGGAGAGGTACAGC-1	STB
ATGGGAGCACGTAACT-1	STB
ATGGGAGTCAAGGAGC-1	STB
ATGGGTTAGATAGGGA-1	CTB
ATGGGTTAGTGCAGCA-1	CTB
ATGGGTTCATCAGTGT-1	STB
ATGGGTTGTTTGGCTA-1	CTB
ATGGGTTTCAGGCGAA-1	CTB
ATGGGTTTCCACCTCA-1	CTB
ATGGGTTTCGACCAAT-1	STB
ATGGGTTTCTTCACAT-1	CTB
ATGGTTGAGCATGAAT-1	CTB
ATGGTTGAGTGAATAC-1	CTB
ATGGTTGCAAATACAG-1	CTB
ATGGTTGCAACGGGTA-1	PE
ATGGTTGGTGAACCGA-1	CTB
ATGGTTGGTGACTCTA-1	CTB
ATGTCCCCACCTCTGT-1	CTB
ATGTCCCGTAGCCCTG-1	CTB
ATGTCCCTCCAGTGTA-1	CTB
ATGTCCCTCCCGAATA-1	STB
ATGTCCCTCGCCAGAC-1	CTB
ATGTCCCTCTATCGTT-1	CTB
ATGTCCCTCTTCGGAA-1	CTB
ATGTCCCTCTTGGCTC-1	STB
ATGTCTTAGGTAAGTT-1	CTB
ATGTCTTAGTCACTCA-1	CTB
ATGTCTTAGTGCGCTC-1	EPI
ATGTCTTCAGGACATG-1	CTB
ATGTCTTGTGCTGCAC-1	CTB
ATGTCTTTCCAACCAA-1	STB
ATGTCTTTCCGCTAGG-1	STB
ATGTCTTTCCTCAGAA-1	STB
ATTACCTAGCAACTTC-1	CTB
ATTACCTAGCACTCAT-1	CTB
ATTACCTAGCCTTCTC-1	STB
ATTACCTAGTACTGTC-1	STB
ATTACCTAGTTGCCTA-1	STB
ATTACCTCAAGCTGCC-1	CTB
ATTACCTCAATCCTAG-1	CTB
ATTACCTCACTGAGGA-1	CTB
ATTACCTCAGCTGTGC-1	STB
ATTACCTCAGTCGGTC-1	CTB
ATTACCTGTTCGGTTA-1	STB
ATTACCTTCCTCACCA-1	CTB
ATTACCTTCTACGGGC-1	STB
ATTACCTTCTCAACCC-1	PE
ATTACTCAGAATAGTC-1	STB
ATTACTCAGAGCCCAA-1	STB
ATTACTCAGATAGCAT-1	CTB
ATTACTCAGCCATGCC-1	EPI
ATTACTCCAAGGCAAC-1	STB
ATTACTCCATTCTCCG-1	CTB
ATTACTCGTATCGGTT-1	STB
ATTACTCGTCACAATC-1	CTB
ATTACTCGTTCTCACC-1	CTB
ATTACTCTCCTGGCTT-1	STB
ATTACTCTCGGTAGGA-1	EPI
ATTACTCTCTAAGGAA-1	PE
ATTATCCAGGACATCG-1	CTB
ATTATCCAGGCTATCT-1	STB
ATTATCCGTACGACAG-1	STB
ATTATCCGTGACCGAA-1	CTB
ATTATCCTCCGCATAA-1	STB
ATTATCCTCCGCGATG-1	PE
ATTATCCTCGTTGTGA-1	CTB
ATTATCCTCTACACAG-1	STB
ATTATCCTCTCGCTCA-1	STB
ATTATCCTCTCTGCCA-1	CTB
ATTATCCTCTGCTTTA-1	CTB
ATTCACTAGAAAGTCT-1	CTB
ATTCACTAGTTTGGCT-1	CTB
ATTCACTCAAGATGGC-1	CTB
ATTCACTCAATCTCTT-1	CTB
ATTCACTCAGATACCT-1	CTB
ATTCACTGTAACTAAG-1	CTB
ATTCACTGTACATACC-1	STB
ATTCACTGTCTCTCAC-1	STB
ATTCACTGTCTTACTT-1	CTB
ATTCACTGTTCGGTCG-1	CTB
ATTCACTTCCACAGCG-1	CTB
ATTCACTTCCTATGGA-1	CTB
ATTCACTTCGTGTTCC-1	EPI
ATTCAGGAGATGTTAG-1	EPI
ATTCAGGAGTTTCGGT-1	CTB
ATTCAGGCAATAGGGC-1	CTB
ATTCAGGCATGCGTGC-1	CTB
ATTCAGGGTGTATCCA-1	CTB
ATTCAGGGTTAAAGTG-1	CTB
ATTCAGGGTTCTCGCT-1	CTB
ATTCAGGTCACGTCCT-1	CTB
ATTCAGGTCCTATTTG-1	STB
ATTCAGGTCGAACGGA-1	CTB
ATTCATCAGATAGTGT-1	STB
ATTCATCAGGATTCCT-1	STB
ATTCATCAGGTAGCCA-1	CTB
ATTCATCGTCAGACTT-1	STB
ATTCATCTCACTCGAA-1	CTB
ATTCATCTCGTCCATC-1	STB
ATTCATCTCGTCTACC-1	STB
ATTCATCTCTTCCCGA-1	CTB
ATTCATCTCTTTGCAT-1	CTB
ATTCCATAGATGGCAC-1	CTB
ATTCCATAGCCTAACT-1	STB
ATTCCATAGGCCACCT-1	STB
ATTCCATAGGCTCAAG-1	STB
ATTCCATAGTAAGAGG-1	CTB
ATTCCATCAAGACAAT-1	STB
ATTCCATCAGCAGACA-1	STB
ATTCCATGTAAGCGGT-1	STB
ATTCCATGTCATACCA-1	STB
ATTCCATGTTTGGGAG-1	CTB
ATTCCATTCACTGGGC-1	CTB
ATTCCATTCGCCAGTG-1	EPI
ATTCCCGCAGCACAAG-1	CTB
ATTCCCGGTCATTGCA-1	CTB
ATTCCCGGTCGAACGA-1	CTB
ATTCCCGTCAGCTTCC-1	STB
ATTCCCGTCATTGTTC-1	CTB
ATTCCCGTCCATAGGT-1	CTB
ATTCCCGTCGGTTCAA-1	CTB
ATTCCCGTCTACGGGC-1	STB
ATTCCTAAGTAAACTG-1	CTB
ATTCCTACAAATCCCA-1	CTB
ATTCCTACACTCCGGA-1	CTB
ATTCCTACACTTTATC-1	STB
ATTCCTAGTTAGGAGC-1	CTB
ATTCCTATCCTGCTAC-1	STB
ATTCGTTAGCACACAG-1	CTB
ATTCGTTAGCATGATA-1	STB
ATTCGTTAGCTACTGT-1	STB
ATTCGTTAGTGGCAGT-1	CTB
ATTCGTTCAAGCACAG-1	STB
ATTCGTTCACAATGTC-1	CTB
ATTCGTTGTACAGTCT-1	STB
ATTCGTTGTTATAGAG-1	CTB
ATTCGTTTCACCTCGT-1	STB
ATTCGTTTCATTACGG-1	STB
ATTCGTTTCTCGGTCT-1	CTB
ATTCTACAGCTATCCA-1	STB
ATTCTACAGGAAGTCC-1	CTB
ATTCTACAGGCACAAC-1	STB
ATTCTACAGTCGCTAT-1	CTB
ATTCTACCAATTTCGG-1	CTB
ATTCTACCACGCCACA-1	STB
ATTCTACCAGATACTC-1	STB
ATTCTACCATCCGGCA-1	STB
ATTCTACCATTCCTCG-1	CTB
ATTCTACGTAGCACGA-1	CTB
ATTCTTGCAGGTTCAT-1	CTB
ATTCTTGGTCCTGGGT-1	STB
ATTCTTGGTTAAGACA-1	STB
ATTCTTGTCGCAGTCG-1	CTB
ATTCTTGTCGGTTAGT-1	CTB
ATTCTTGTCTAGACCA-1	STB
ATTGGGTAGAGGTCAC-1	CTB
ATTGGGTAGCCATCCG-1	CTB
ATTGGGTAGGTATCTC-1	CTB
ATTGGGTCACTGCTTC-1	CTB
ATTGGGTGTTACCTTT-1	CTB
ATTGGGTGTTATCTTC-1	STB
ATTGGGTTCAGTGGGA-1	CTB
ATTGGGTTCTAGTGTG-1	CTB
ATTGGGTTCTGGGATT-1	STB
ATTGGGTTCTGTCCCA-1	STB
ATTGTTCAGAGCATTA-1	PE
ATTGTTCAGCTGCCTG-1	STB
ATTGTTCAGGAAGAAC-1	CTB
ATTGTTCAGTGCAAAT-1	STB
ATTGTTCCAATCCTAG-1	STB
ATTGTTCCAATTGAAG-1	CTB
ATTGTTCCATCGATAC-1	STB
ATTGTTCCATTGCTGA-1	CTB
ATTGTTCGTAATACCC-1	CTB
ATTGTTCGTTTAGAGA-1	CTB
ATTTACCAGCATTGTC-1	CTB
ATTTACCAGCCATGCC-1	STB
ATTTACCAGCCTCGTG-1	CTB
ATTTACCAGGCCTTCG-1	STB
ATTTACCAGTATGAAC-1	STB
ATTTACCAGTCATACC-1	EPI
ATTTACCGTGGTCTTA-1	STB
ATTTACCGTGTAACGG-1	STB
ATTTACCTCACTGGGC-1	CTB
ATTTACCTCATTTCCA-1	CTB
ATTTACCTCCGCCTAT-1	STB
ATTTACCTCTATACGG-1	STB
ATTTACCTCTTCTTCC-1	EPI
ATTTCACAGGATACGC-1	CTB
ATTTCACAGTCCCGAC-1	STB
ATTTCACAGTTACGTC-1	STB
ATTTCACCAGATCACT-1	PE
ATTTCACCAGGCACTC-1	STB
ATTTCACCAGGTACGA-1	EPI
ATTTCACCATCGCTGG-1	STB
ATTTCACCATCGGAAG-1	CTB
ATTTCACGTGAGGCAT-1	STB
ATTTCACGTTACCTGA-1	PE
ATTTCACTCTCTGACC-1	STB
ATTTCTGAGAAACTCA-1	CTB
ATTTCTGCACCGCTAG-1	CTB
ATTTCTGCAGAACATA-1	CTB
ATTTCTGCAGGCGAAT-1	CTB
ATTTCTGGTAAGTTGA-1	CTB
ATTTCTGGTCCCTCAT-1	STB
ATTTCTGTCCCTCTCC-1	STB
CAAAGAAAGATACAGT-1	STB
CAAAGAAAGGTGCTAG-1	STB
CAAAGAACAAGCGGAT-1	CTB
CAAAGAACACTCCACT-1	STB
CAAAGAACAGCTTCGG-1	CTB
CAAAGAACATGGCACC-1	STB
CAAAGAAGTACATACC-1	CTB
CAAAGAAGTGACTAAA-1	CTB
CAAAGAAGTGAGATTA-1	CTB
CAAAGAATCGCGCTGA-1	CTB
CAACAACCACTCAAGT-1	STB
CAACAACCAGCACAAG-1	CTB
CAACAACGTTTATGCG-1	CTB
CAACAACTCAAAGGAT-1	STB
CAACAACTCGAGATAA-1	STB
CAACAGTAGATTGGGC-1	CTB
CAACAGTAGCCTGTCG-1	STB
CAACAGTAGGTCATCT-1	EPI
CAACAGTAGGTTGGTG-1	PE
CAACAGTGTAGTGGCA-1	CTB
CAACAGTGTATTGACC-1	CTB
CAACAGTTCTAGTTCT-1	PE
CAACAGTTCTCGTCAC-1	CTB
CAACCAAAGAAGCGGG-1	STB
CAACCAAAGAGTTGAT-1	CTB
CAACCAACACCCTCTA-1	CTB
CAACCAATCACTCGAA-1	STB
CAACCTCAGACCCTTA-1	STB
CAACCTCAGAGTTGCG-1	CTB
CAACCTCAGCCTGTCG-1	CTB
CAACCTCAGGCTCACC-1	CTB
CAACCTCAGGTCACAG-1	STB
CAACCTCCAGAACTCT-1	STB
CAACCTCGTACGAAAT-1	CTB
CAACCTCGTAGCACGA-1	STB
CAACCTCGTGCCGGTT-1	CTB
CAACCTCGTTTCCAAG-1	STB
CAACCTCTCACCATAG-1	STB
CAACCTCTCGACACCG-1	CTB
CAACCTCTCTCGCTTG-1	STB
CAACGATAGAGACAAG-1	CTB
CAACGATCAAACCATC-1	STB
CAACGATTCATAGCAC-1	CTB
CAACGGCAGGCTGAAC-1	PE
CAACGGCCAAGGCCTC-1	STB
CAACGGCCAATAAGGT-1	CTB
CAACGGCCACTGCATA-1	STB
CAACGGCCAGAAATCA-1	CTB
CAACGGCCAGGTTCAT-1	PE
CAACGGCTCAAATGCC-1	CTB
CAACGGCTCATGGAGG-1	CTB
CAACGGCTCTACCCAC-1	CTB
CAACGGCTCTAGACAC-1	CTB
CAAGACTAGCGGCTCT-1	STB
CAAGACTAGGATATGT-1	STB
CAAGACTAGTATAGGT-1	STB
CAAGACTAGTCACGCC-1	STB
CAAGACTAGTCATTGC-1	CTB
CAAGACTCACTCTGCT-1	CTB
CAAGACTCAGAAGCTG-1	PE
CAAGACTCATAGCACT-1	EPI
CAAGACTGTAGCTTAC-1	STB
CAAGACTTCGCTGTCT-1	EPI
CAAGAGGAGAAGTGTT-1	STB
CAAGAGGAGCGGATCA-1	CTB
CAAGAGGAGTCGGCAA-1	EPI
CAAGAGGCAACAACAA-1	CTB
CAAGAGGCACGTACTA-1	CTB
CAAGAGGCATAAGATG-1	CTB
CAAGAGGGTCCCGCAA-1	CTB
CAAGAGGGTTACGTAC-1	STB
CAAGAGGGTTCAAGTC-1	PE
CAAGAGGGTTGGGAAC-1	CTB
CAAGAGGTCATTGTTC-1	CTB
CAAGCTAAGCCATATC-1	STB
[truncated: 5,874 more rows]

## Sheet: S2.4 qPCR primers list
Supplementary Table S2.4 The primers of qPCR used in this study.
Gene	Sequence
DAB2_F	GTAGAAACAAGTGCAACCAATGG
DAB2_R	GCCTTTGAACCTTGCTAAGAGA
FRMD4B-F	CTGACTCTTACCAGCTGGG
FRMD4B-R	GAAGTTTGGGCTGAACCAG
GATA2_F	GGCCCACTCTCTGTGTACC
GATA2_R	CATCTTCATGCTCTCCGTCAG
GATA3_F	GCCCCTCATTAAGCCCAAG
GATA3_R	TTGTGGTGGTCTGACAGTTCG
KLF4_F	ATCTTTCTCCACGTTCGCGTCTG
KLF4_R	AAGCACTGGGGGAAGTCGCTTC
KRT18_F	CAGAGACTGGAGCCATTACTTC
KRT18_R	GCCAGCTCTGTCTTGTCTCATACTTG
KRT8-F	CCTCATCAAGAAGGATGTGGA
KRT8-R	AAGTTGATCTCGTCGGTCAG
LRP2-F	ATTCTCAGAAAGCTCTACTGGT
LRP2-R	GAAGGTGTTGTTGGCATCC
MYC-F	GCTTCTCTGAAAGGCTCTC
MYC-R	CGAGGTCATAGTTCCTGGT
NANOG_F	TTTGTGGGCCTGAAGAAACT
NANOG_R	AGGGCTGTCCTGAATAAGCAG
OCT4_F	GTGTTCAGCCAAAAGACCATCT
OCT4_R	GGCCTGCATGAGGGTTTCT
PDGFA-F	AGACTCCGTAGGGAGTGAG
PDGFA-R	TTCTCTTCCTCCGAATGGG
PTGES-F	AAGTGAGGCTGCGGAAGAA
PTGES-R	GGAAGGGGTAGATGGTCTCC
SLC34A2-F	GGAGTGAGTTCAGAAGAGCT
SLC34A2-R	GATCTCGAGGTAATGGGTGG
SOX2_F	GCTGCGAACAGTCAGACAGA
SOX2_R	ACCTCCCGTCCAAGGTAGG
TFAP2C_F	CTGTTGCTGCACGATCAGACA
TFAP2C_R	CTCAGTGGGGTTCATTACGGC
WNT7A-F	CAAGGTCTTTGTGGATGCC
WNT7A-R	CTCCTCCAGGATCTTTCGG
ZIC2_F	GCGCAACTCCACAACCAGTA
ZIC2_R	TGCCGCATATAGCGGAAAAAG
